# Supplementary material for: Population genomics reveals demographic history and selection signatures of hazelnut (Corylus)
Source: Hortic Res. 2023 Apr 10;10(5):uhad065. doi: 10.1093/hr/uhad065 (PMC10208898; doi:10.1093/hr/uhad065)
Supplement: Web_Material_uhad065 [file web_material_uhad065.zip › Supplementary Tables.xlsx]

## Sheet: Table S1
Table S1 Summary of samples and sequencing
Species	Accession	clean reads	clean bases(bp)	mapped reads	mapped bases(bp)	mismatch bases(bp)	mismatch rate	mapping rate	Sequencing depth	Coverage	Coverage at least 4X	Coverage at least 10X	Coverage at least 20X	Heterozygosity
C. heterophylla	CF-1	79181706	11877255900	75768987	11136328275	229019775	0.0206	0.9569	25.72	0.9054	0.8693	0.8101	0.6003	0.0855051
C. heterophylla	CF-2	77459198	11618879700	74047760	10880572339	226591661	0.0208	0.956	24.4	0.9269	0.8857	0.8107	0.5791	0.117945
C. heterophylla	CF-5	71173100	10675965000	68028806	10001177763	203143137	0.0203	0.9558	22.85	0.9036	0.8647	0.7919	0.4885	0.0842052
C. heterophylla	CYP-4	70737408	10610611200	67732098	9957470601	202344099	0.0203	0.9575	23.24	0.9045	0.8656	0.7922	0.5062	0.0844907
C. heterophylla	CYP-5	97683616	14652542400	93284308	13715970267	276675933	0.0202	0.955	30.79	0.9078	0.8746	0.8264	0.6905	0.089608
C. heterophylla	DF-3	83240364	12486054600	79384361	11670449082	237205068	0.0203	0.9537	26.91	0.9046	0.8693	0.813	0.6228	0.0829263
C. heterophylla	DF-6	80255508	12038326200	76630302	11264248243	230297057	0.0204	0.9548	25.57	0.9046	0.8683	0.8072	0.5803	0.0838828
C. heterophylla	DF-10	83558982	12533847300	79992570	11758273892	240611608	0.0205	0.9573	26.94	0.9049	0.8699	0.815	0.6316	0.0844029
C. heterophylla	YQ-1	103026266	15453939900	98245326	14441322533	295476367	0.0205	0.9536	32.74	0.9089	0.8758	0.8296	0.7084	0.0899153
C. heterophylla	YQ-4	95620606	14343090900	91163502	13407169645	267355655	0.0199	0.9534	30.54	0.9067	0.8724	0.8218	0.6749	0.090249
C. heterophylla	HLP-3	72877408	10931611200	69674178	10244247086	206879614	0.0202	0.956	23.51	0.9074	0.8699	0.7997	0.5141	0.0836058
C. heterophylla	HLP-4	91913502	13787025300	87897652	12923218954	261428846	0.0202	0.9563	29.43	0.911	0.879	0.8319	0.6905	0.0865654
C. heterophylla	HLP-8	98986564	14847984600	94375569	13878053573	278281777	0.0201	0.9534	30.02	0.9062	0.8733	0.8256	0.6775	0.0839865
C. heterophylla	JD-2	84160690	12624103500	79989487	11760706623	237716427	0.0202	0.9504	27.64	0.9029	0.8673	0.8133	0.6417	0.0832623
C. heterophylla	JD-3	66059944	9908991600	63271732	9300851778	189908022	0.0204	0.9578	21.82	0.9027	0.8635	0.7862	0.4572	0.0824725
C. heterophylla	JD-4	68237968	10235695200	65361623	9598613287	205630163	0.0214	0.9578	22.77	0.9065	0.8684	0.7971	0.5105	0.0811761
C. heterophylla	JD-5	68594074	10289111100	65340443	9604880821	196185629	0.0204	0.9526	22.71	0.904	0.8646	0.7882	0.4695	0.0807633
C. heterophylla	JMS-3	74083006	11112450900	70394607	10348152760	211038290	0.0204	0.9502	24.46	0.9035	0.8664	0.8012	0.5398	0.0811783
C. heterophylla	JMS-7	91605822	13740873300	87267912	12840295842	249890958	0.0195	0.9526	28.92	0.9087	0.8755	0.8246	0.6638	0.0852251
C. heterophylla	JMS-11	92759782	13913967300	88792792	13048389931	270528869	0.0207	0.9572	30.16	0.9088	0.8764	0.8306	0.7007	0.0861639
C. heterophylla	TPY-1	79792810	11968921500	76230540	11204029121	230551879	0.0206	0.9554	26.45	0.9056	0.8683	0.8078	0.5942	0.0827006
C. heterophylla	TPY-2	69984956	10497743400	66714312	9796070200	211076600	0.0215	0.9533	23.24	0.902	0.8621	0.7892	0.4893	0.0771236
C. heterophylla	TPY-3	93311734	13996760100	89343980	13133798534	267798466	0.0204	0.9575	30.71	0.9099	0.8773	0.8306	0.6975	0.0875918
C. heterophylla	TPY-4	83347668	12502150200	79447620	11680945459	236197541	0.0202	0.9532	26.93	0.9078	0.8716	0.8121	0.6089	0.0845793
C. heterophylla	WC-1	77773910	11666086500	74333758	10925821061	224242639	0.0205	0.9558	25.58	0.9054	0.8694	0.8091	0.5883	0.0834673
C. heterophylla	WC-3	86586396	12987959400	82552694	12132093450	250810650	0.0207	0.9534	28.05	0.9066	0.8709	0.8164	0.6493	0.0840288
C. heterophylla	WC-9	87781804	13167270600	83744398	12311440693	250219007	0.0203	0.954	28.54	0.9067	0.8718	0.8182	0.6464	0.0838536
C. heterophylla	WTS-1	69743166	10461474900	66160907	9717881024	206255026	0.0212	0.9486	21.84	0.9327	0.8854	0.7928	0.4621	0.126418
C. heterophylla	WTS-2	65063676	9759551400	61776468	9074439284	192030916	0.0212	0.9495	21.05	0.9237	0.8795	0.7841	0.4144	0.118153
C. heterophylla	ZLT-3	82162156	12324323400	78506195	11547200986	228728264	0.0198	0.9555	27.01	0.9061	0.87	0.8124	0.6175	0.0842947
C. heterophylla	ZLT-4	111519528	16727929200	106793308	15695194896	323801304	0.0206	0.9576	35.28	0.911	0.88	0.8403	0.7439	0.0870217
C. heterophylla	ZLT-6	67419770	10112965500	64456103	9475797755	192617695	0.0203	0.956	22.25	0.9032	0.8629	0.7852	0.4585	0.0807956
C. kweichowensis	BJ-1	74270108	11140516200	70528269	10336374741	242865609	0.0235	0.9496	24.59	0.8969	0.8556	0.7852	0.5052	0.0868372
C. kweichowensis	BJ-2	75859862	11378979300	72038018	10559756891	245945809	0.0233	0.9496	24.98	0.9005	0.8586	0.7874	0.4998	0.0845361
C. kweichowensis	BJ-3	100094290	15014143500	93198888	13676911723	302921477	0.0221	0.9311	31.1	0.8953	0.858	0.8045	0.6145	0.0827181
C. kweichowensis	BJ-4	81318710	12197806500	75308594	11047151843	249137257	0.0226	0.9261	25.71	0.8953	0.8537	0.778	0.4811	0.0873592
C. kweichowensis	YC-1	88067856	13210178400	76467635	11223208301	246936949	0.022	0.8683	26.32	0.8942	0.8527	0.785	0.5442	0.0862454
C. kweichowensis	YC-2	78405402	11760810300	71451162	10470018102	247656198	0.0237	0.9113	24.54	0.8963	0.8537	0.7715	0.4589	0.0859562
C. kweichowensis	YC-3	89945246	13491786900	84151330	12355906123	266793377	0.0216	0.9356	28.46	0.8984	0.8576	0.7905	0.5393	0.0880351
C. kweichowensis	HS-10	74797294	11219594100	69339593	10175807206	225131744	0.0221	0.927	24.69	0.8942	0.85	0.7713	0.4733	0.0844471
C. kweichowensis	HS-1	73024926	10953738900	67520165	9901043730	226981020	0.0229	0.9246	24.12	0.8932	0.8496	0.7772	0.5071	0.0848774
C. kweichowensis	HS-6	75251902	11287785300	70024997	10285385735	218363815	0.0212	0.9305	23.88	0.8845	0.836	0.7386	0.4107	0.0838768
C. kweichowensis	HS-7	72444802	10866720300	67793057	9952824094	216134456	0.0217	0.9358	24.01	0.8939	0.849	0.7677	0.4597	0.0851564
C. kweichowensis	HS-9	81388046	12208206900	76098818	11166642725	248179975	0.0222	0.935	27.27	0.8976	0.8564	0.7928	0.5876	0.086889
C. kweichowensis	LN-10	84895502	12734325300	80540869	11809315028	271815322	0.023	0.9487	26.93	0.899	0.8608	0.802	0.5892	0.0858846
C. kweichowensis	LN-1	74591936	11188790400	70858845	10388206627	240620123	0.0232	0.95	25.22	0.8974	0.8567	0.7906	0.541	0.0883862
C. kweichowensis	LN-2	88598504	13289775600	84232091	12357389840	277423810	0.0225	0.9507	28.25	0.9036	0.868	0.8147	0.628	0.0918603
C. kweichowensis	LN-3	42678224	6401733600	40350377	5921874870	130681680	0.0221	0.9455	14.33	0.8919	0.8248	0.5517	0.1004	0.0733901
C. kweichowensis	LN-4	75261516	11289227400	71654204	10504149335	243981265	0.0232	0.9521	25.2	0.9002	0.8609	0.7949	0.5339	0.0897144
C. kweichowensis	LN-5	87812582	13171887300	83433137	12242776604	272193946	0.0222	0.9501	28.52	0.9214	0.8838	0.8187	0.6323	0.129547
C. kweichowensis	LN-8	79226458	11883968700	75379583	11050294708	256642742	0.0232	0.9514	25.7	0.8996	0.8608	0.7924	0.5145	0.0902041
C. kweichowensis	LN-9	41061226	6159183900	39127590	5735409849	133728651	0.0233	0.9529	14.08	0.889	0.8267	0.593	0.1188	0.0755029
C. kweichowensis	MX-10	73203536	10980530400	68158581	9994190711	229596439	0.023	0.9311	24.62	0.8956	0.8536	0.7835	0.5296	0.0855593
C. kweichowensis	MX-12	75793408	11369011200	71303097	10461560822	233903728	0.0224	0.9408	25.13	0.897	0.8555	0.786	0.5317	0.0873505
C. kweichowensis	MX-14	68813978	10322096700	63670420	9351169206	199393794	0.0213	0.9253	22.06	0.8886	0.8393	0.7374	0.3529	0.0819726
C. kweichowensis	MX-15	77272114	11590817100	72025691	10581406526	222447124	0.021	0.9321	24.79	0.8914	0.8463	0.7612	0.441	0.0844975
C. kweichowensis	MX-9	68838974	10325846100	64563917	9464142555	220444995	0.0233	0.9379	22.21	0.8928	0.8463	0.7616	0.4258	0.0822544
C. yunnanensis	LDY-1	121013224	18151983600	109023008	15984055604	369395596	0.0231	0.9009	37.85	0.8931	0.8574	0.8161	0.7328	0.0704509
C. yunnanensis	LDY-2	109752128	16462819200	83796231	12224822340	344612310	0.0282	0.7635	28.46	0.9006	0.8568	0.7883	0.6025	0.123147
C. yunnanensis	LDY-3	82088890	12313333500	68761227	10033740506	280443544	0.028	0.8376	23.22	0.8953	0.8463	0.749	0.466	0.118656
C. yunnanensis	LFX-310	107331942	16099791300	71928664	10546049832	243249768	0.0231	0.6702	25.77	0.8872	0.842	0.7736	0.5573	0.0687333
C. yunnanensis	LFX-314	104086414	15612962100	72701549	10659822394	245409956	0.023	0.6985	25.54	0.8782	0.8372	0.7762	0.5591	0.0651164
C. yunnanensis	LFX-326	110484022	16572603300	69995833	10262196364	237178586	0.0231	0.6335	24.89	0.8808	0.8356	0.758	0.5136	0.0649371
C. yunnanensis	MY-1	102663232	15399484800	95078455	13933496911	328271339	0.0236	0.9261	33.72	0.8928	0.8526	0.8092	0.7183	0.0715535
C. yunnanensis	MY-2	82914390	12437158500	75681249	11098619147	253568203	0.0228	0.9128	26.21	0.9013	0.8529	0.7799	0.5665	0.0865337
C. yunnanensis	MY-3	122404724	18360708600	113808894	16681564217	389769883	0.0234	0.9298	39.68	0.9053	0.8675	0.8232	0.7545	0.0914076
C. yunnanensis	MY-4	97832106	14674815900	88628248	12996827891	297409309	0.0229	0.9059	30.33	0.8886	0.8496	0.7955	0.6454	0.0680619
C. yunnanensis	WN-1	83203124	12480468600	77899260	11416618481	268270519	0.0235	0.9363	26.48	0.895	0.8557	0.7941	0.5571	0.0812037
C. yunnanensis	WN-2	87052244	13057836600	81747491	11977832224	284291426	0.0237	0.9391	27.55	0.8959	0.8561	0.7953	0.5818	0.0816477
C. yunnanensis	WN-3	74756432	11213464800	70548144	10341472850	240748750	0.0233	0.9437	24.13	0.8924	0.8488	0.7669	0.4353	0.0760828
C. yunnanensis	WN-5	75463696	11319554400	70403720	10322202374	238355626	0.0231	0.9329	23.86	0.896	0.8532	0.777	0.4705	0.0792867
C. yunnanensis	WN-6	69166920	10375038000	64964110	9522513546	222102954	0.0233	0.9392	22.2	0.8914	0.8457	0.7552	0.3863	0.0768229
C. yunnanensis	WN-7	78797890	11819683500	74281709	10896612210	245644140	0.0225	0.9427	25.36	0.8944	0.853	0.7814	0.49	0.0812686
C. yunnanensis	YLX-1	106422782	15963417300	88719331	13010189205	297710445	0.0229	0.8336	30.04	0.8863	0.8439	0.7777	0.6009	0.0651402
C. yunnanensis	YLX-2	99324124	14898618600	78388248	11500936647	257300553	0.0224	0.7892	25.58	0.8803	0.8198	0.685	0.422	0.058743
C. yunnanensis	YLX-3	87349280	13102392000	75473469	11068404592	252615758	0.0228	0.864	25.9	0.8831	0.8362	0.7523	0.5175	0.0634845
C. avellana	TOR-1	97704770	14655715500	92725307	13530926884	377869166	0.0279	0.949	31.86	0.8827	0.8378	0.7817	0.6629	0.0906479
C. avellana	TOR-2	86119190	12917878500	81389308	11887888541	320507659	0.027	0.9451	28.08	0.881	0.8311	0.7608	0.5746	0.087382
C. avellana	ANK-1	100221350	15033202500	94859947	13856405038	372587012	0.0269	0.9465	32.23	0.88	0.8343	0.7766	0.6509	0.0869056
C. avellana	ANK-2	87175846	13076376900	82656030	12069099379	329305121	0.0273	0.9482	28.58	0.8778	0.83	0.7656	0.6046	0.0856076
C. avellana	TAR-1	76133854	11420078100	71753217	10475632728	287349822	0.0274	0.9425	25.24	0.879	0.8273	0.7501	0.5115	0.0839617
C. avellana	TAR-2	98939240	14840886000	93482782	13652243824	370173476	0.0271	0.9449	31.24	0.8842	0.8381	0.777	0.6376	0.0873956
C. avellana	GIL-1	77410894	11611634100	73435464	10723029970	292289630	0.0273	0.9486	25.82	0.8774	0.8264	0.751	0.5333	0.086986
C. avellana	GIL-2	85460844	12819126600	80855328	11805253827	323045373	0.0274	0.9461	28.34	0.88	0.8314	0.7648	0.5889	0.0872781
C. avellana	PAR-1	89285028	13392754200	84439355	12323117558	342785692	0.0278	0.9457	29.23	0.8807	0.8334	0.7705	0.6186	0.0885311
C. avellana	PAR-2	91975480	13796322000	87236497	12727907244	357567306	0.0281	0.9485	30.1	0.8822	0.8359	0.7755	0.6362	0.0884812
C. avellana	LAN-1	80158016	12023702400	75005033	10951343676	299411274	0.0273	0.9357	26.27	0.875	0.8241	0.7518	0.5348	0.0807894
C. avellana	LAN-2	98746814	14812022100	93283452	13626926285	365591515	0.0268	0.9447	31.73	0.8795	0.8329	0.7728	0.6385	0.0839472
C. avel × C.heter	B81-21-1	101612480	15241872000	97015517	14194247858	358079692	0.0252	0.9548	32.45	0.9117	0.8771	0.8288	0.7057	0.123134
C. avel × C.heter	B81-21-2	81982792	12297418800	77944726	11406586807	285122093	0.025	0.9507	26.89	0.907	0.8678	0.804	0.6145	0.119588
C. avel × C.heter	B81-3-1	88005622	13200843300	83958319	12287414756	306333094	0.0249	0.954	28.7	0.9085	0.8714	0.8149	0.6535	0.12264
C. avel × C.heter	B81-3-2	77410942	11611641300	73242756	10730334918	256078482	0.0239	0.9462	24.63	0.9051	0.8635	0.7859	0.5267	0.119304
C. avel × C.heter	B81-23	82789214	12418382100	78658441	11520096370	278669780	0.0242	0.9501	26.23	0.9062	0.867	0.8011	0.5974	0.122296
C. avel × C.heter	B81-9	86484974	12972746100	82393672	12065159237	293891563	0.0244	0.9527	28.08	0.9063	0.8687	0.8099	0.6348	0.121706
C. avel × C.heter	B82-11	75905512	11385826800	72235633	10575401001	259943949	0.0246	0.9517	23.95	0.9064	0.8661	0.7924	0.528	0.120622
C. avel × C.heter	B82-140	76957474	11543621100	73527384	10768658306	260449294	0.0242	0.9554	24.85	0.9087	0.8691	0.7975	0.5575	0.119212
C. avel × C.heter	B82-4	78382308	11757346200	74571454	10923541621	262176479	0.024	0.9514	24.79	0.9091	0.8695	0.7972	0.5531	0.121002
C. avel × C.heter	B82-8	93743500	14061525000	89258220	13070079521	318653479	0.0244	0.9522	29.51	0.9083	0.8722	0.8185	0.668	0.124866
C. avel × C.heter	B83-33	102033538	15305030700	97210047	14240845200	340661850	0.0239	0.9527	32.08	0.9106	0.8756	0.8253	0.6906	0.124576
C. avel × C.heter	B83-40	73586012	11037901800	70106144	10272802239	243119361	0.0237	0.9527	23.44	0.9055	0.8635	0.7814	0.488	0.118414
C. avel × C.heter	B83-62	96457380	14468607000	91565210	13415147596	319633904	0.0238	0.9493	30.74	0.9106	0.8748	0.821	0.6723	0.123571
C. avel × C.heter	B84F-1	92044014	13806602100	87655248	12837416133	310871067	0.0242	0.9523	28.87	0.9096	0.8739	0.8177	0.6458	0.123684
C. avel × C.heter	B84F-237	75896578	11384486700	72466239	10611403358	258532492	0.0244	0.9548	24.54	0.9059	0.865	0.7921	0.5468	0.120017
C. avel × C.heter	B84F-254	94796086	14219412900	87640050	12837970096	308037404	0.024	0.9245	29.59	0.9086	0.8721	0.8171	0.663	0.123815
C. avel × C.heter	B84F-310	109867626	16480143900	104350298	15287282554	365262146	0.0239	0.9498	33.51	0.9121	0.8781	0.8306	0.7083	0.126124
C. avel × C.heter	B84M-36	74083958	11112593700	70132202	10262298955	257531345	0.0251	0.9467	24.32	0.906	0.8635	0.7851	0.5301	0.115844
C. avel × C.heter	B84M-376	71546660	10731999000	68136994	9984982674	235566426	0.0236	0.9523	22.82	0.9064	0.8638	0.778	0.4728	0.118958
C. avel × C.heter	B84M-402	89579020	13436853000	85478943	12513602392	308239058	0.0246	0.9542	28.32	0.9113	0.874	0.813	0.6394	0.120553
C. avel × C.heter	B84M-415	76924886	11538732900	73126035	10709269780	259635470	0.0242	0.9506	24.87	0.9089	0.8676	0.7904	0.5285	0.117879
C. avel × C.heter	B84L-460	88921320	13338198000	84596906	12389385856	300150044	0.0242	0.9514	28.59	0.9115	0.8747	0.8163	0.6472	0.122277
C. avel × C.heter	B84L-48	81555938	12233390700	77897010	11413432150	271119350	0.0238	0.9551	25.96	0.9066	0.8671	0.798	0.5681	0.121406
C. avel × C.heter	B84L-524	79119586	11867937900	75431409	11039600572	275110778	0.0249	0.9534	25.48	0.9067	0.8678	0.8032	0.5949	0.12206
C. avel × C.heter	B84L-545	70862332	10629349800	67245265	9853960929	232828821	0.0236	0.949	23.23	0.9066	0.865	0.7821	0.4936	0.118533
C. avel × C.heter	B85F-572	68639358	10295903700	65437955	9585864484	229828766	0.024	0.9534	22.59	0.9036	0.8596	0.7715	0.4616	0.117561
C. avel × C.heter	B85F-617	96355824	14453373600	91633774	13428674472	316391628	0.0236	0.951	30.2	0.9068	0.8699	0.8148	0.6598	0.124582
C. avel × C.heter	B85F-69	64874642	9731196300	61510445	9002697557	223869193	0.0249	0.9481	21.59	0.9052	0.8603	0.7675	0.4328	0.115065
C. avel × C.heter	B85F-72	88378186	13256727900	84085313	12317514291	295282659	0.024	0.9514	28.19	0.9103	0.8725	0.8111	0.6308	0.121437
C. avel × C.heter	B85M-119	74757692	11213653800	71294639	10445226924	248968926	0.0238	0.9537	24.39	0.9077	0.8668	0.7895	0.5243	0.118816
C. avel × C.heter	B85M-124	90166740	13525011000	85775693	12559958438	306395512	0.0244	0.9513	29.35	0.9116	0.8745	0.816	0.6526	0.120851
C. avel × C.heter	B85M-127	71240784	10686117600	68017573	9967719684	234916266	0.0236	0.9548	23.86	0.9008	0.859	0.7861	0.5298	0.0893407
C. avel × C.heter	B85M-162	85950306	12892545900	81976003	12009855168	286545282	0.0239	0.9538	27.38	0.9053	0.8667	0.8045	0.6208	0.121788
C. avel × C.heter	B85L-202	93322906	13998435900	88870965	13007221690	323423060	0.0249	0.9523	29.97	0.9102	0.8745	0.8222	0.6782	0.124423
C. avel × C.heter	B85L-349	70929106	10639365900	67562391	9893880743	240477907	0.0243	0.9525	23.08	0.9064	0.8644	0.7834	0.5063	0.11934
C. avel × C.heter	B85L-41	82900170	12435025500	79093942	11587913256	276178044	0.0238	0.9541	26.28	0.908	0.8691	0.8022	0.5832	0.121818
C. avel × C.heter	B85L-88	73711514	11056727100	70306064	10296046410	249863190	0.0243	0.9538	23.81	0.9052	0.8634	0.7847	0.5232	0.119325

## Sheet: Table S2
Table S2 The distribution of SNPs
Distribution of SNPs	Number
exonic	417,512 (5.82%)
intergenic	3,890,553 (54.20%)
intronic	1,572,487 (21.91%)
splicing	1691
upstream	579082
downstream	518967
upstream;downstream	61784
Total snp	7177893
Distribution of SNPs on exons	Number
synonymous SNP	203,578 (2.84%)
nonsynonymous SNP	209,444 (2.92%)
stopgain	3972
stoploss	517
other	518
nonsynonymous/synonymous	1.03

## Sheet: Table S3
Table S3 Comparison of parameters estimated using Dadi under17 candidate models
Scenarios	Models	Categories	Log-likelihood	AIC	Chi-squared	Theta	N_params
Secondary contact	model9	refugia_adj_2	-418444	836904	3.35028e+08	255917	8
	model8	refugia_adj_1	-459522	919063	7.97662e+08	230427	9
	model10	refugia_adj_3	-464035	928089	8.6942e+08	184733	10
Ancient migration	model5	ancmig_adj_1	-525208	1.05044e+06	6.22661e+07	210718	10
	model6	ancmig_adj_2	-609687	1.21939e+06	2.42059e+08	358648	7
	model7	ancmig_adj_3	-989211	1.97844e+06	3.56489e+06	99507.4	8
Divergence with gene flow	model2	split_uni_mig_adjacent_var2	-515769	1.03155e+06	3.26785e+08	87366.4	8
	model1	split_uni_mig_adjacent_var1	-584991	1.17e+06	3.10359e+07	130153	9
	model4	refugia_adj_3_var_sym	-901780	1.80358e+06	7.15908e+06	305549	10
	model3	refugia_adj_2_var_sym	-1.24831e+06	2.49664e+06	2.92455e+10	258093	8
Simultaneous splitting	model13	sim_split_refugia_sym_mig_adjacent_var	-660444	1.3209e+06	1.99929e+08	237887	7
	model14	sim_split_refugia_uni_mig_adjacent_var	-793893	1.5878e+06	9.26497e+07	512333	7
	model12	sim_split_uni_mig_adjacent_var	-973611	1.94723e+06	1.66155e+08	537451	6
	model11	sim_split_sym_mig_adjacent_var	-976380	1.95277e+06	1.98739e+08	534205	6
Admixed (“Hybrid”) origin	model17	admix_origin_uni_mig_adj	-900718	1.80145e+06	1.41643e+08	380377	8
	model15	admix_origin_no_mig	-916504	1.83302e+06	1.29603e+08	506257	6
	model16	admix_origin_sym_mig_adj	-1.82011e+06	3.64023e+06	7.22802e+09	204159	8

## Sheet: Table S4
Table S4 The results of niche identity tests among four species
Niche comprisons	Statistical test	D	I
C. avellana vs C. heterophylla	Empirical value	0.041	0.133
	Permuted critical value	0.116	0.235
C. avellana vs C. kweichowensis	Empirical value	0.149	0.385
	Permuted critical value	0.247	0.464
C. avellana vs C. yunnanensis	Empirical value	0.158	0.388
	Permuted critical value	0.288	0.498
C. heterophylla vs C. kweichowensis	Empirical value	0.262	0.544
	Permuted critical value	0.651	0.882
C. heterophylla vs C. yunnanensis	Empirical value	0.1	0.286
	Permuted critical value	0.226	0.353
C. kweichowensis vs C. yunnanensis	Empirical value	0.28	0.568
	Permuted critical value	0.658	0.893

## Sheet: Table S5
Table S5 Genome-wide selection signatures detected by the top 5% of Fst and Pi ratio values
	Numbers of selected regions			Numbers of selected genes
Species comprisons	Fst	Ln (Pi ratio)	Combination	Fst	Ln (Pi ratio)	Combination
C. kweichowensis vs C. yunnanensis	1335	1389	70	2791	2205	160
C. heterophylla vs C. kweichowensis	1369	1335	159	1891	2598	320
C. yunnanensis vs C. heterophylla	1309	1305	251	2271	2672	722
C. avellana vs C. heterophylla	1306	1356	169	1731	2589	444
C. avellana vs hybrids	1267	1344	314	2188	2106	859
C. heterophylla vs hybrids	1334	1278	381	1836	1697	974

## Sheet: Table S6
Table S6 Genome-wide selection signatures detected by the top and tail 5% of Tajiama' D values
Species	Numbers of selected regions	Numbers of selected genes
C. heterophylla	218	1799
C. kweichowensis	214	1723
C. yunnanensis	231	2077
C. avellana	231	2138
C. avel × C. heter (hybrids)	216	1781

## Sheet: Table S7
Table S7 Selected genes for the five lineages detected by combination of Fst, Pi , and Tajiama' D
C. heterophylla	C. kweichowensis	C. yunnanensis	C. avellana	Hybrid hazelnut	Distribution of PSGs in hybrids	Linked PSGs in C. avellana	Chrom	Gene start	Gene end
EVM0004308	EVM0002385	EVM0004046	EVM0003253	EVM0015756	LG05	EVM0021746	LG05	20714321	20716781
EVM0014045	EVM0027285	EVM0015899	EVM0009490	EVM0010960	LG05	EVM0003617	LG05	20785527	20785805
EVM0021339	EVM0013174	EVM0027354	EVM0027285	EVM0019874	LG05	EVM0014856	LG05	20788489	20788755
EVM0019818	EVM0010711	EVM0016317	EVM0013174	EVM0008633	LG07	EVM0018654	LG05	20867560	20868335
EVM0011626	EVM0009622	EVM0002492	EVM0004962	EVM0024145	LG07	EVM0001683	LG05	20880133	20880675
EVM0017397	EVM0025481	EVM0007489	EVM0024011	EVM0021207	LG07	EVM0013579	LG05	20902252	20904707
EVM0026942	EVM0007850	EVM0020212	EVM0014799	EVM0023299	LG07	EVM0000351	LG05	20947514	20949536
EVM0022416	EVM0012467	EVM0011255	EVM0026751	EVM0016900	LG07	EVM0018910	LG05	20949662	20951459
EVM0021987	EVM0013079	EVM0002396	EVM0002975	EVM0014389	LG07	EVM0021333	LG05	20957448	20958272
EVM0012332	EVM0022381	EVM0022389	EVM0008033	EVM0009756	LG07	EVM0017969	LG05	21035886	21050887
EVM0019223	EVM0013746	EVM0002650	EVM0013847	EVM0009386	LG07	EVM0013847	LG05	21060396	21061986
EVM0022561	EVM0018019	EVM0017106	EVM0013385	EVM0013591	LG07	EVM0013385	LG05	21080055	21082273
EVM0017139	EVM0003557	EVM0026076	EVM0002443	EVM0004208	LG05	EVM0002443	LG05	21090973	21091927
EVM0011364	EVM0011834	EVM0013643	EVM0017969	EVM0003812	LG05	EVM0008958	LG05	29259895	29286213
EVM0000663	EVM0002534	EVM0002345	EVM0001683	EVM0012161	LG07	EVM0002975	LG05	29287950	29291522
EVM0024531	EVM0015843	EVM0001230	EVM0013579	EVM0004928	LG07	EVM0008033	LG05	29294021	29297765
EVM0005942	EVM0023233	EVM0014766	EVM0000351	EVM0012552	LG07
EVM0006415	EVM0014279	EVM0023393	EVM0018910	EVM0026846	LG07
EVM0017665	EVM0020849	EVM0023558	EVM0021333	EVM0021987	LG03
EVM0006223	EVM0025785	EVM0024110	EVM0022185	EVM0005031	LG07
EVM0004586	EVM0024926	EVM0002664	EVM0017931	EVM0007938	LG07
EVM0021607	EVM0021173	EVM0008204	EVM0021503	EVM0018457	LG07
EVM0005353	EVM0025203	EVM0026491	EVM0008958	EVM0022506	LG11
EVM0010233	EVM0016012	EVM0005590	EVM0018654	EVM0025133	LG11
EVM0017154	EVM0018609	EVM0015370	EVM0015740	EVM0021384	LG11
EVM0006996	EVM0001625	EVM0016689	EVM0002411	EVM0021216	LG11
EVM0012033	EVM0010314	EVM0026789	EVM0005063	EVM0000792	LG11
EVM0025203	EVM0011061	EVM0015720	EVM0020835	EVM0014099	LG11
EVM0016012	EVM0022070	EVM0024672	EVM0012071	EVM0023790	LG11
EVM0018609	EVM0005007	EVM0019314	EVM0021746	EVM0022639	LG05
EVM0001625	EVM0001603	EVM0006357	EVM0019609	EVM0000011	LG05
EVM0010314	EVM0023758	EVM0009059	EVM0026445	EVM0000192	LG05
EVM0016491	EVM0011356	EVM0003596	EVM0011075	EVM0027484	LG11
EVM0018833	EVM0018216	EVM0003950	EVM0007473	EVM0020531	LG10
EVM0018216	EVM0003496	EVM0005270	EVM0024426	EVM0000698	LG10
EVM0024044	EVM0004308	EVM0013230	EVM0014856	EVM0011557	LG10
EVM0003496	EVM0014045	EVM0012774	EVM0003617	EVM0007768	LG10
EVM0013235	EVM0022416	EVM0002483	EVM0023154	EVM0008079	LG10
EVM0001015	EVM0021339	EVM0011333	EVM0021768	EVM0020586	LG10
EVM0013466	EVM0013323	EVM0021411	EVM0003694	EVM0002361	LG10
EVM0023713	EVM0010693	EVM0020912	EVM0006548	EVM0026320	LG10
EVM0002637	EVM0023507	EVM0005921	EVM0002987	EVM0014257	LG10
EVM0023758	EVM0016032	EVM0007545	EVM0023999	EVM0010452	LG10
EVM0011356	EVM0026736	EVM0015220	EVM0016565	EVM0018438	LG05
EVM0021168	EVM0017659	EVM0014196	EVM0006563	EVM0002460	LG01
EVM0025376	EVM0020385	EVM0015376		EVM0024666	LG01
EVM0002245	EVM0014929	EVM0001211		EVM0003784	LG01
EVM0001603	EVM0006250	EVM0019941		EVM0006909	LG01
	EVM0016459	EVM0021432		EVM0017630	LG01
	EVM0015897	EVM0027432		EVM0021360	LG01
	EVM0010667	EVM0012106		EVM0021810	LG11
	EVM0002646	EVM0014546		EVM0024660	LG01
	EVM0026222	EVM0002030		EVM0011257	LG05
	EVM0027549	EVM0007211		EVM0017706	LG05
	EVM0004629	EVM0005029		EVM0005052	LG05
	EVM0004046	EVM0021347		EVM0010660	LG06
	EVM0015899	EVM0026369		EVM0001080	LG05
	EVM0027354	EVM0009067		EVM0010330	LG05
	EVM0016317	EVM0011421		EVM0000286	LG10
	EVM0022985	EVM0027570		EVM0025480	LG02
	EVM0017953	EVM0026943		EVM0023121	LG05
	EVM0004739	EVM0021476		EVM0018479	LG04
	EVM0013591	EVM0016429		EVM0022709	LG04
	EVM0019337	EVM0023637		EVM0002055	LG04
	EVM0014389	EVM0004768		EVM0016123	LG04
	EVM0021207	EVM0018304		EVM0002747	LG04
	EVM0016900	EVM0021038		EVM0005021	LG04
	EVM0009386	EVM0005020		EVM0010919	LG11
	EVM0013235	EVM0011055		EVM0019656	LG09
	EVM0023299	EVM0026124		EVM0009467	LG09
	EVM0012767	EVM0008236		EVM0023702	LG04
	EVM0027055	EVM0014689		EVM0005884	LG04
	EVM0027541	EVM0016637		EVM0018722	LG04
	EVM0015562	EVM0009345		EVM0010348	LG04
	EVM0024145	EVM0015201		EVM0025140	LG09
	EVM0009756	EVM0000064		EVM0012776	LG02
	EVM0001015	EVM0024608		EVM0019249	LG04
	EVM0013466	EVM0023341		EVM0008833	LG04
	EVM0010588	EVM0012720		EVM0015898	LG04
	EVM0006223	EVM0002866		EVM0013168	LG02
	EVM0024577	EVM0016228		EVM0012745	LG11
	EVM0026190	EVM0001597		EVM0007142	LG10
	EVM0022139	EVM0012763		EVM0003806	LG10
	EVM0004653	EVM0016492		EVM0000692	LG10
	EVM0002721	EVM0003302		EVM0008956	LG04
	EVM0008633	EVM0017056		EVM0002632	LG02
	EVM0004586	EVM0007849		EVM0026833	LG04
	EVM0021607	EVM0023792		EVM0005323	LG04
	EVM0020319	EVM0016180		EVM0016842	LG04
	EVM0012353	EVM0005714		EVM0005080	LG05
	EVM0012161	EVM0027259		EVM0000002	LG05
	EVM0005301	EVM0026414		EVM0000869	LG05
	EVM0010689	EVM0013015		EVM0004396	LG05
	EVM0022221	EVM0007081		EVM0023672	LG05
	EVM0005353	EVM0019662		EVM0002975	LG05
		EVM0000942		EVM0008958	LG05
		EVM0021999		EVM0008033	LG05
		EVM0006769		EVM0006865	LG08
		EVM0022217		EVM0022373	LG08
		EVM0012601		EVM0021927	LG08
		EVM0009628		EVM0016565	LG04
		EVM0000320		EVM0023059	LG04
		EVM0006874		EVM0023999	LG04
		EVM0025558		EVM0021768	LG10
		EVM0012872		EVM0022185	LG10
		EVM0002436		EVM0017931	LG10
		EVM0001644		EVM0004962	LG10
		EVM0003762		EVM0018816	LG10
		EVM0019070		EVM0014799	LG10
		EVM0015781		EVM0021503	LG10
		EVM0011281		EVM0026751	LG10
		EVM0007773		EVM0013703	LG11
		EVM0015276		EVM0022773	LG05
		EVM0024115		EVM0004333	LG11
		EVM0026987		EVM0002158	LG08
		EVM0021219		EVM0018577	LG08
		EVM0001947		EVM0004624	LG08
		EVM0008715		EVM0002888	LG08
		EVM0022799		EVM0021948	LG08
		EVM0012432		EVM0014967	LG08
		EVM0004787		EVM0021518	LG08
		EVM0027200		EVM0001405	LG08
		EVM0006602		EVM0000775	LG08
		EVM0006221		EVM0002978	LG08
		EVM0025589		EVM0024097	LG08
		EVM0017560		EVM0005092	LG08
		EVM0006994		EVM0003980	LG04
		EVM0003455		EVM0024392	LG04
		EVM0004484		EVM0025673	LG04
		EVM0025145		EVM0026022	LG11
		EVM0013801		EVM0020891	LG04
		EVM0027440		EVM0022741	LG04
		EVM0010997		EVM0012461	LG04
		EVM0022936		EVM0023418	LG04
		EVM0022601		EVM0009825	LG09
		EVM0024898		EVM0025807	LG09
		EVM0010917		EVM0017009	LG09
		EVM0017287		EVM0003183	LG09
		EVM0019112		EVM0026913	LG05
		EVM0004551		EVM0025263	LG05
		EVM0002219		EVM0024011	LG10
		EVM0011783		EVM0008836	LG04
		EVM0015589		EVM0023638	LG01
		EVM0002333		EVM0019989	LG01
		EVM0004339		EVM0025647	LG01
		EVM0005999		EVM0022632	LG01
		EVM0015075		EVM0009014	LG01
		EVM0003103		EVM0017051	LG04
		EVM0022266		EVM0005446	LG02
		EVM0015170		EVM0026163	LG02
		EVM0005432		EVM0018162	LG01
		EVM0016254		EVM0017626	LG09
		EVM0014639		EVM0023090	LG09
		EVM0003154		EVM0007705	LG04
		EVM0010393		EVM0000534	LG09
		EVM0027075		EVM0017753	LG09
		EVM0008624		EVM0003498	LG09
		EVM0014248		EVM0014702	LG08
		EVM0017075		EVM0012187	LG08
		EVM0005802		EVM0014982	LG04
		EVM0003060		EVM0024680	LG04
		EVM0014492		EVM0000143	LG04
		EVM0025978		EVM0002681	LG01
		EVM0004881		EVM0004267	LG05
		EVM0007989		EVM0024315	LG05
		EVM0025780		EVM0014199	LG05
		EVM0015061		EVM0011075	LG05
		EVM0021729		EVM0002411	LG05
		EVM0013654		EVM0005063	LG05
		EVM0024126		EVM0020417	LG05
		EVM0005924		EVM0016514	LG05
		EVM0006271		EVM0001590	LG05
		EVM0006795		EVM0012365	LG05
		EVM0017540		EVM0011181	LG05
		EVM0025910		EVM0002171	LG05
		EVM0020214		EVM0017429	LG05
		EVM0025107		EVM0002259	LG05
		EVM0026089		EVM0005151	LG04
		EVM0005040		EVM0001275	LG05
		EVM0020911		EVM0019544	LG05
		EVM0012090		EVM0026837	LG05
		EVM0012286		EVM0025588	LG04
		EVM0027478		EVM0001247	LG05
		EVM0019438		EVM0026325	LG01
		EVM0021470		EVM0024714	LG01
		EVM0017865		EVM0005633	LG01
		EVM0012649		EVM0025286	LG01
		EVM0004909		EVM0012800	LG01
		EVM0015142		EVM0002111	LG01
		EVM0002681		EVM0024106	LG01
		EVM0024337		EVM0018414	LG01
		EVM0015394		EVM0018570	LG01
		EVM0011304		EVM0020768	LG01
		EVM0023037		EVM0011626	LG01
		EVM0022201		EVM0005326	LG05
		EVM0010576		EVM0002017	LG05
		EVM0017672		EVM0004323	LG08
		EVM0020176		EVM0000093	LG05
		EVM0021962		EVM0005611	LG08
		EVM0016815		EVM0022388	LG11
		EVM0019867		EVM0010000	LG11
		EVM0017068		EVM0019782	LG11
		EVM0016452		EVM0009254	LG11
		EVM0017617		EVM0018429	LG11
		EVM0022483		EVM0013231	LG09
		EVM0007214		EVM0003537	LG09
		EVM0017388		EVM0019168	LG09
		EVM0002079		EVM0010523	LG09
		EVM0001303		EVM0010206	LG09
		EVM0016821		EVM0008347	LG09
		EVM0013600		EVM0027073	LG09
		EVM0012368		EVM0006223	LG04
		EVM0013371		EVM0018861	LG11
		EVM0025389		EVM0015453	LG04
		EVM0014100		EVM0020716	LG04
		EVM0021078		EVM0027185	LG04
		EVM0000002		EVM0021297	LG04
		EVM0000869		EVM0019227	LG11
		EVM0004396		EVM0016336	LG05
		EVM0014183		EVM0005343	LG08
		EVM0014853		EVM0023164	LG05
		EVM0016508		EVM0018654	LG05
		EVM0000051		EVM0001683	LG05
		EVM0000550		EVM0013579	LG05
		EVM0003512		EVM0027065	LG04
		EVM0013117		EVM0011613	LG04
		EVM0020683		EVM0003957	LG11
		EVM0024808		EVM0011799	LG04
		EVM0011879		EVM0001541	LG08
		EVM0024299		EVM0009581	LG08
		EVM0006048		EVM0009040	LG07
		EVM0013857		EVM0023509	LG07
		EVM0008619		EVM0019801	LG07
		EVM0009463		EVM0010521	LG07
		EVM0006303		EVM0024819	LG07
		EVM0020417		EVM0014508	LG07
		EVM0023315		EVM0008463	LG07
		EVM0019352		EVM0024259	LG08
		EVM0016204		EVM0018818	LG08
		EVM0012342		EVM0008315	LG07
		EVM0025962		EVM0020058	LG07
		EVM0024043		EVM0003741	LG07
		EVM0001275		EVM0022028	LG07
		EVM0026664		EVM0003109	LG07
		EVM0003403		EVM0012457	LG07
		EVM0002824		EVM0002710	LG07
		EVM0025717		EVM0002834	LG07
		EVM0025505		EVM0000910	LG07
		EVM0013387		EVM0008013	LG07
		EVM0001758		EVM0021897	LG07
		EVM0025123		EVM0007993	LG07
		EVM0015464		EVM0020309	LG07
		EVM0017906		EVM0022851	LG01
		EVM0000789		EVM0010728	LG01
		EVM0004337
		EVM0007561
		EVM0010753
		EVM0021781
		EVM0006100
		EVM0026543
		EVM0008553
		EVM0000787
		EVM0018302
		EVM0007565
		EVM0006862
		EVM0026950
		EVM0026920
		EVM0024914
		EVM0021853
		EVM0006059
		EVM0024677
		EVM0026119
		EVM0025627
		EVM0000066
		EVM0009421
		EVM0016329
		EVM0017395
		EVM0008264
		EVM0018575
		EVM0023220
		EVM0008425

## Sheet: Table S8
Table S8 GO enrichment of positively selected genes within C. heterophylla
GO ID	Ontology	GO term	P value	Number of genes	Gene ID
GO:0045544	molecular_function	gibberellin 20-oxidase activity	4.31936e-05	2	EVM0011356;EVM0023758
GO:0009908	biological_process	flower development	0.000722871	4	EVM0023758;EVM0006223;EVM0011356;EVM0011626
GO:0090567	biological_process	reproductive shoot system development	0.000852921	4	EVM0006223;EVM0011356;EVM0023758;EVM0011626
GO:0009686	biological_process	gibberellin biosynthetic process	0.00133432	2	EVM0011356;EVM0023758
GO:0034970	biological_process	histone H3-R2 methylation	0.00147893	1	EVM0019818
GO:0003843	molecular_function	1,3-beta-D-glucan synthase activity	0.00147893	1	EVM0002637
GO:0034972	biological_process	histone H3-R26 methylation	0.00147893	1	EVM0019818
GO:0080165	biological_process	callose deposition in phloem sieve plate	0.00147893	1	EVM0002637
GO:0048367	biological_process	shoot system development	0.00154501	5	EVM0011356;EVM0023758;EVM0011626;EVM0006996;EVM0006223
GO:0016102	biological_process	diterpenoid biosynthetic process	0.00188372	2	EVM0023758;EVM0011356
GO:0009740	biological_process	gibberellic acid mediated signaling pathway	0.00223828	2	EVM0023758;EVM0011356
GO:0010476	biological_process	gibberellin mediated signaling pathway	0.0024265	2	EVM0023758;EVM0011356
GO:0071370	biological_process	cellular response to gibberellin stimulus	0.00252334	2	EVM0023758;EVM0011356
GO:0009685	biological_process	gibberellin metabolic process	0.00262198	2	EVM0023758;EVM0011356
GO:0016706	molecular_function	2-oxoglutarate-dependent dioxygenase activity	0.00262198	2	EVM0011356;EVM0023758
GO:0006885	biological_process	regulation of pH	0.00282465	2	EVM0014045;EVM0011364
GO:0004108	molecular_function	citrate (Si)-synthase activity	0.00295578	1	EVM0013466
GO:0036440	molecular_function	citrate synthase activity	0.00295578	1	EVM0013466
GO:0090359	biological_process	negative regulation of abscisic acid biosynthetic process	0.00295578	1	EVM0006996
GO:0016277	molecular_function	[myelin basic protein]-arginine N-methyltransferase activity	0.00295578	1	EVM0019818
GO:1902931	biological_process	negative regulation of alcohol biosynthetic process	0.00295578	1	EVM0006996
GO:0016101	biological_process	diterpenoid metabolic process	0.00394474	2	EVM0023758;EVM0011356
GO:0035241	molecular_function	protein-arginine omega-N monomethyltransferase activity	0.00443058	1	EVM0019818
GO:0034971	biological_process	histone H3-R17 methylation	0.00443058	1	EVM0019818
GO:0051213	molecular_function	dioxygenase activity	0.00566066	2	EVM0023758;EVM0011356
GO:0047893	molecular_function	flavonol 3-O-glucosyltransferase activity	0.00590332	1	EVM0016491
GO:0055067	biological_process	monovalent inorganic cation homeostasis	0.00639683	2	EVM0014045;EVM0011364
GO:0010271	biological_process	regulation of chlorophyll catabolic process	0.00737399	1	EVM0006996
GO:1901404	biological_process	regulation of tetrapyrrole catabolic process	0.00737399	1	EVM0006996
GO:0034314	biological_process	Arp2/3 complex-mediated actin nucleation	0.00737399	1	EVM0024044
GO:0000900	molecular_function	translation repressor activity, mRNA regulatory element binding	0.00884262	1	EVM0006223
GO:0035242	molecular_function	protein-arginine omega-N asymmetric methyltransferase activity	0.00884262	1	EVM0019818
GO:0045827	biological_process	negative regulation of isoprenoid metabolic process	0.00884262	1	EVM0006996
GO:0019919	biological_process	peptidyl-arginine methylation, to asymmetrical-dimethyl arginine	0.00884262	1	EVM0019818
GO:0048608	biological_process	reproductive structure development	0.0101876	5	EVM0011356;EVM0019818;EVM0006223;EVM0023758;EVM0011626
GO:0061458	biological_process	reproductive system development	0.0101876	5	EVM0023758;EVM0011356;EVM0019818;EVM0011626;EVM0006223
GO:0090079	molecular_function	translation regulator activity, nucleic acid binding	0.0103092	1	EVM0006223
GO:0008469	molecular_function	histone-arginine N-methyltransferase activity	0.0103092	1	EVM0019818
GO:0035247	biological_process	peptidyl-arginine omega-N-methylation	0.0103092	1	EVM0019818
GO:0009739	biological_process	response to gibberellin	0.0112686	2	EVM0023758;EVM0011356
GO:0035246	biological_process	peptidyl-arginine N-methylation	0.0117737	1	EVM0019818
GO:0005885	cellular_component	Arp2/3 protein complex	0.0117737	1	EVM0024044
GO:1902884	biological_process	positive regulation of response to oxidative stress	0.0117737	1	EVM0019818
GO:0016273	molecular_function	arginine N-methyltransferase activity	0.0117737	1	EVM0019818
GO:0016274	molecular_function	protein-arginine N-methyltransferase activity	0.0117737	1	EVM0019818
GO:0016114	biological_process	terpenoid biosynthetic process	0.0118635	2	EVM0011356;EVM0023758
GO:0051055	biological_process	negative regulation of lipid biosynthetic process	0.0132362	1	EVM0006996
GO:0010115	biological_process	regulation of abscisic acid biosynthetic process	0.0132362	1	EVM0006996
GO:0046912	molecular_function	transferase activity, transferring acyl groups, acyl groups converted into alkyl on transfer	0.0132362	1	EVM0013466
GO:0065008	biological_process	regulation of biological quality	0.0143249	5	EVM0024044;EVM0011364;EVM0023758;EVM0014045;EVM0011356
GO:0045833	biological_process	negative regulation of lipid metabolic process	0.0146966	1	EVM0006996
GO:0009514	cellular_component	glyoxysome	0.0146966	1	EVM0013466
GO:0034969	biological_process	histone arginine methylation	0.016155	1	EVM0019818
GO:0030371	molecular_function	translation repressor activity	0.016155	1	EVM0006223
GO:0018216	biological_process	peptidyl-arginine methylation	0.0176114	1	EVM0019818
GO:0018195	biological_process	peptidyl-arginine modification	0.0176114	1	EVM0019818
GO:0045182	molecular_function	translation regulator activity	0.0176114	1	EVM0006223
GO:0008299	biological_process	isoprenoid biosynthetic process	0.0182999	2	EVM0023758;EVM0011356
GO:0003006	biological_process	developmental process involved in reproduction	0.0190166	5	EVM0019818;EVM0011626;EVM0011356;EVM0006223;EVM0023758
GO:1902882	biological_process	regulation of response to oxidative stress	0.0190657	1	EVM0019818
GO:0010232	biological_process	vascular transport	0.0190657	1	EVM0002637
GO:0010233	biological_process	phloem transport	0.0190657	1	EVM0002637
GO:0009755	biological_process	hormone-mediated signaling pathway	0.0191381	3	EVM0011356;EVM0023758;EVM0017154
GO:0009909	biological_process	regulation of flower development	0.0200329	2	EVM0006223;EVM0019818
GO:0045010	biological_process	actin nucleation	0.0205179	1	EVM0024044
GO:0048438	biological_process	floral whorl development	0.0213117	2	EVM0006223;EVM0011626
GO:0042446	biological_process	hormone biosynthetic process	0.0218326	2	EVM0011356;EVM0023758
GO:0048731	biological_process	system development	0.0218629	6	EVM0006223;EVM0011626;EVM0019818;EVM0011356;EVM0006996;EVM0023758
GO:0070696	molecular_function	transmembrane receptor protein serine/threonine kinase binding	0.0219682	1	EVM0006996
GO:0030838	biological_process	positive regulation of actin filament polymerization	0.0234164	1	EVM0024044
GO:0006721	biological_process	terpenoid metabolic process	0.0234274	2	EVM0023758;EVM0011356
GO:1902930	biological_process	regulation of alcohol biosynthetic process	0.0248626	1	EVM0006996
GO:0009791	biological_process	post-embryonic development	0.0260776	5	EVM0011356;EVM0006223;EVM0023758;EVM0011626;EVM0019818
GO:0032273	biological_process	positive regulation of protein polymerization	0.0263068	1	EVM0024044
GO:0035251	molecular_function	UDP-glucosyltransferase activity	0.0264731	2	EVM0016491;EVM0002637
GO:0055080	biological_process	cation homeostasis	0.0284914	2	EVM0014045;EVM0011364
GO:0062014	biological_process	negative regulation of small molecule metabolic process	0.0291891	1	EVM0006996
GO:0015672	biological_process	monovalent inorganic cation transport	0.0293751	2	EVM0014045;EVM0011364
GO:0010380	biological_process	regulation of chlorophyll biosynthetic process	0.0306272	1	EVM0006996
GO:0051555	biological_process	flavonol biosynthetic process	0.0306272	1	EVM0016491
GO:0006720	biological_process	isoprenoid metabolic process	0.0308723	2	EVM0011356;EVM0023758
GO:0019747	biological_process	regulation of isoprenoid metabolic process	0.0320633	1	EVM0006996
GO:1902905	biological_process	positive regulation of supramolecular fiber organization	0.0320633	1	EVM0024044
GO:1901463	biological_process	regulation of tetrapyrrole biosynthetic process	0.0320633	1	EVM0006996
GO:0098771	biological_process	inorganic ion homeostasis	0.032092	2	EVM0011364;EVM0014045
GO:0032870	biological_process	cellular response to hormone stimulus	0.0328645	3	EVM0017154;EVM0011356;EVM0023758
GO:0022414	biological_process	reproductive process	0.0331817	5	EVM0011626;EVM0006223;EVM0019818;EVM0011356;EVM0023758
GO:0009826	biological_process	unidimensional cell growth	0.0336433	2	EVM0011356;EVM0023758
GO:0000003	biological_process	reproduction	0.033884	5	EVM0019818;EVM0023758;EVM0006223;EVM0011356;EVM0011626
GO:0090056	biological_process	regulation of chlorophyll metabolic process	0.0349295	1	EVM0006996
GO:0051553	biological_process	flavone biosynthetic process	0.0349295	1	EVM0016491
GO:0032501	biological_process	multicellular organismal process	0.0350621	7	EVM0023758;EVM0006996;EVM0011626;EVM0019818;EVM0006223;EVM0011356;EVM0002637
GO:0046527	molecular_function	glucosyltransferase activity	0.0371591	2	EVM0016491;EVM0002637
GO:0051554	biological_process	flavonol metabolic process	0.0377877	1	EVM0016491
GO:0052545	biological_process	callose localization	0.0377877	1	EVM0002637
GO:0016705	molecular_function	oxidoreductase activity, acting on paired donors, with incorporation or reduction of molecular oxygen	0.0378132	2	EVM0011356;EVM0023758
GO:0044255	biological_process	cellular lipid metabolic process	0.0384747	3	EVM0011356;EVM0013466;EVM0023758
GO:0051495	biological_process	positive regulation of cytoskeleton organization	0.0392137	1	EVM0024044
GO:0033037	biological_process	polysaccharide localization	0.0392137	1	EVM0002637
GO:1901401	biological_process	regulation of tetrapyrrole metabolic process	0.0392137	1	EVM0006996
GO:0048831	biological_process	regulation of shoot system development	0.0398025	2	EVM0006223;EVM0019818
GO:0071396	biological_process	cellular response to lipid	0.0414907	2	EVM0011356;EVM0023758
GO:0071495	biological_process	cellular response to endogenous stimulus	0.0419483	3	EVM0011356;EVM0023758;EVM0017154
GO:0042054	molecular_function	histone methyltransferase activity	0.0420599	1	EVM0019818
GO:0051552	biological_process	flavone metabolic process	0.0420599	1	EVM0016491
GO:0008194	molecular_function	UDP-glycosyltransferase activity	0.0425167	2	EVM0002637;EVM0016491
GO:0050801	biological_process	ion homeostasis	0.0435523	2	EVM0011364;EVM0014045
GO:0006635	biological_process	fatty acid beta-oxidation	0.0448982	1	EVM0013466
GO:0006623	biological_process	protein targeting to vacuole	0.0448982	1	EVM0011364
GO:0060560	biological_process	developmental growth involved in morphogenesis	0.0474312	2	EVM0011356;EVM0023758
GO:0042445	biological_process	hormone metabolic process	0.04815	2	EVM0011356;EVM0023758

## Sheet: Table S9
Table S9 GO enrichment of positively selected genes within C. kweichowensis
GO ID	Ontology	GO term	P value	Number of genes	Gene ID
GO:0047893	molecular_function	flavonol 3-O-glucosyltransferase activity	1.0324e-07	3	EVM0021173;EVM0020849;EVM0025785
GO:0046522	molecular_function	S-methyl-5-thioribose kinase activity	8.99264e-06	2	EVM0004629;EVM0027549
GO:0071732	biological_process	cellular response to nitric oxide	2.84529e-05	3	EVM0027354;EVM0004629;EVM0027549
GO:0051555	biological_process	flavonol biosynthetic process	3.31255e-05	3	EVM0020849;EVM0021173;EVM0025785
GO:0051553	biological_process	flavone biosynthetic process	5.00948e-05	3	EVM0020849;EVM0025785;EVM0021173
GO:0097366	biological_process	response to bronchodilator	5.00948e-05	3	EVM0027549;EVM0004629;EVM0027354
GO:0071731	biological_process	response to nitric oxide	5.00948e-05	3	EVM0027354;EVM0004629;EVM0027549
GO:0051554	biological_process	flavonol metabolic process	6.4082e-05	3	EVM0025785;EVM0021173;EVM0020849
GO:0019509	biological_process	L-methionine salvage from methylthioadenosine	8.94102e-05	2	EVM0004629;EVM0027549
GO:0071267	biological_process	L-methionine salvage	8.94102e-05	2	EVM0027549;EVM0004629
GO:0043102	biological_process	amino acid salvage	8.94102e-05	2	EVM0027549;EVM0004629
GO:0051552	biological_process	flavone metabolic process	8.94959e-05	3	EVM0025785;EVM0020849;EVM0021173
GO:1902170	biological_process	cellular response to reactive nitrogen species	8.94959e-05	3	EVM0027549;EVM0004629;EVM0027354
GO:0071265	biological_process	L-methionine biosynthetic process	0.000187043	2	EVM0027549;EVM0004629
GO:0045544	molecular_function	gibberellin 20-oxidase activity	0.000187043	2	EVM0011356;EVM0023758
GO:0034614	biological_process	cellular response to reactive oxygen species	0.000576561	3	EVM0027549;EVM0004629;EVM0027354
GO:0009086	biological_process	methionine biosynthetic process	0.000582241	2	EVM0027549;EVM0004629
GO:0071281	biological_process	cellular response to iron ion	0.000785524	3	EVM0004629;EVM0027354;EVM0027549
GO:0009813	biological_process	flavonoid biosynthetic process	0.000948446	3	EVM0021173;EVM0025785;EVM0020849
GO:0006555	biological_process	methionine metabolic process	0.00105054	2	EVM0004629;EVM0027549
GO:0009067	biological_process	aspartate family amino acid biosynthetic process	0.00133432	2	EVM0004629;EVM0027549
GO:0010039	biological_process	response to iron ion	0.00138949	3	EVM0004629;EVM0027354;EVM0027549
GO:0009812	biological_process	flavonoid metabolic process	0.00168194	3	EVM0025785;EVM0021173;EVM0020849
GO:0071248	biological_process	cellular response to metal ion	0.00180889	3	EVM0004629;EVM0027354;EVM0027549
GO:0035690	biological_process	cellular response to drug	0.00187455	3	EVM0004629;EVM0027549;EVM0027354
GO:0071369	biological_process	cellular response to ethylene stimulus	0.00215204	3	EVM0027549;EVM0027354;EVM0004629
GO:0046148	biological_process	pigment biosynthetic process	0.00245383	3	EVM0020849;EVM0021173;EVM0025785
GO:0000097	biological_process	sulfur amino acid biosynthetic process	0.00258152	2	EVM0004629;EVM0027549
GO:0042169	molecular_function	SH2 domain binding	0.00304001	1	EVM0022139
GO:0030159	molecular_function	receptor signaling complex adaptor activity	0.00304001	1	EVM0022139
GO:0071241	biological_process	cellular response to inorganic substance	0.00331925	3	EVM0027549;EVM0027354;EVM0004629
GO:0034599	biological_process	cellular response to oxidative stress	0.00331925	3	EVM0027549;EVM0004629;EVM0027354
GO:0009723	biological_process	response to ethylene	0.00345927	4	EVM0027549;EVM0027354;EVM0024145;EVM0004629
GO:0009066	biological_process	aspartate family amino acid metabolic process	0.00370761	2	EVM0004629;EVM0027549
GO:0046394	biological_process	carboxylic acid biosynthetic process	0.00372193	5	EVM0027549;EVM0023758;EVM0023299;EVM0004629;EVM0011356
GO:0016053	biological_process	organic acid biosynthetic process	0.00372193	5	EVM0023758;EVM0004629;EVM0023299;EVM0027549;EVM0011356
GO:0048831	biological_process	regulation of shoot system development	0.00402726	4	EVM0006223;EVM0022985;EVM0012161;EVM0010588
GO:0009686	biological_process	gibberellin biosynthetic process	0.00560115	2	EVM0023758;EVM0011356
GO:0042440	biological_process	pigment metabolic process	0.00568914	3	EVM0021173;EVM0025785;EVM0020849
GO:0000096	biological_process	sulfur amino acid metabolic process	0.00590106	2	EVM0027549;EVM0004629
GO:0036440	molecular_function	citrate synthase activity	0.00607103	1	EVM0013466
GO:0004108	molecular_function	citrate (Si)-synthase activity	0.00607103	1	EVM0013466
GO:0005642	cellular_component	annulate lamellae	0.00607103	1	EVM0022139
GO:1901576	biological_process	organic substance biosynthetic process	0.00683886	12	EVM0025785;EVM0021173;EVM0023758;EVM0022221;EVM0013591;EVM0022139;EVM0022381;EVM0004629;EVM0027549;EVM0023299;EVM0020849;EVM0011356
GO:0016102	biological_process	diterpenoid biosynthetic process	0.00785055	2	EVM0023758;EVM0011356
GO:0009910	biological_process	negative regulation of flower development	0.00820006	2	EVM0012161;EVM0006223
GO:0080044	molecular_function	quercetin 7-O-glucosyltransferase activity	0.00886875	3	EVM0021173;EVM0020849;EVM0025785
GO:0080043	molecular_function	quercetin 3-O-glucosyltransferase activity	0.00886875	3	EVM0025785;EVM0020849;EVM0021173
GO:0017050	molecular_function	D-erythro-sphingosine kinase activity	0.00909309	1	EVM0013591
GO:0019894	molecular_function	kinesin binding	0.00909309	1	EVM0022139
GO:0009740	biological_process	gibberellic acid mediated signaling pathway	0.00928988	2	EVM0011356;EVM0023758
GO:0010476	biological_process	gibberellin mediated signaling pathway	0.0100504	2	EVM0023758;EVM0011356
GO:1901699	biological_process	cellular response to nitrogen compound	0.0101188	3	EVM0027549;EVM0027354;EVM0004629
GO:0009909	biological_process	regulation of flower development	0.0103053	3	EVM0022985;EVM0006223;EVM0012161
GO:0019752	biological_process	carboxylic acid metabolic process	0.0104368	6	EVM0011356;EVM0004629;EVM0027549;EVM0013466;EVM0023299;EVM0023758
GO:0071370	biological_process	cellular response to gibberellin stimulus	0.0104408	2	EVM0023758;EVM0011356
GO:0009685	biological_process	gibberellin metabolic process	0.0108378	2	EVM0023758;EVM0011356
GO:0016706	molecular_function	2-oxoglutarate-dependent dioxygenase activity	0.0108378	2	EVM0011356;EVM0023758
GO:0043094	biological_process	cellular metabolic compound salvage	0.0112414	2	EVM0004629;EVM0027549
GO:0006885	biological_process	regulation of pH	0.0116515	2	EVM0011834;EVM0014045
GO:1901617	biological_process	organic hydroxy compound biosynthetic process	0.0116674	3	EVM0025785;EVM0020849;EVM0021173
GO:0000798	cellular_component	nuclear cohesin complex	0.0121062	1	EVM0015899
GO:0043123	biological_process	positive regulation of I-kappaB kinase/NF-kappaB signaling	0.0121062	1	EVM0022139
GO:0044613	cellular_component	nuclear pore central transport channel	0.0121062	1	EVM0022139
GO:0070208	biological_process	protein heterotrimerization	0.0121062	1	EVM0022139
GO:0046966	molecular_function	thyroid hormone receptor binding	0.0121062	1	EVM0022139
GO:0009058	biological_process	biosynthetic process	0.0125514	12	EVM0022381;EVM0023299;EVM0025785;EVM0013591;EVM0023758;EVM0027549;EVM0011356;EVM0004629;EVM0022221;EVM0021173;EVM0020849;EVM0022139
GO:0044283	biological_process	small molecule biosynthetic process	0.0136708	5	EVM0023758;EVM0023299;EVM0011356;EVM0004629;EVM0027549
GO:0006082	biological_process	organic acid metabolic process	0.0147881	6	EVM0013466;EVM0023299;EVM0027549;EVM0011356;EVM0004629;EVM0023758
GO:0043436	biological_process	oxoacid metabolic process	0.0147881	6	EVM0027549;EVM0013466;EVM0011356;EVM0023758;EVM0004629;EVM0023299
GO:0032870	biological_process	cellular response to hormone stimulus	0.0149745	5	EVM0011356;EVM0027354;EVM0027549;EVM0023758;EVM0004629
GO:0070601	biological_process	centromeric sister chromatid cohesion	0.0151104	1	EVM0015899
GO:0098589	cellular_component	membrane region	0.0151104	1	EVM0022139
GO:0042306	biological_process	regulation of protein import into nucleus	0.0151104	1	EVM0022139
GO:0035251	molecular_function	UDP-glucosyltransferase activity	0.0153916	3	EVM0020849;EVM0021173;EVM0025785
GO:1901701	biological_process	cellular response to oxygen-containing compound	0.01572	5	EVM0023758;EVM0027354;EVM0004629;EVM0027549;EVM0011356
GO:0016101	biological_process	diterpenoid metabolic process	0.0161059	2	EVM0011356;EVM0023758
GO:2000242	biological_process	negative regulation of reproductive process	0.0170716	2	EVM0012161;EVM0006223
GO:0000302	biological_process	response to reactive oxygen species	0.0173514	3	EVM0027354;EVM0004629;EVM0027549
GO:0000900	molecular_function	translation repressor activity, mRNA regulatory element binding	0.0181057	1	EVM0006223
GO:0006268	biological_process	DNA unwinding involved in DNA replication	0.0181057	1	EVM0022381
GO:0008278	cellular_component	cohesin complex	0.0181057	1	EVM0015899
GO:0090079	molecular_function	translation regulator activity, nucleic acid binding	0.0210921	1	EVM0006223
GO:0070206	biological_process	protein trimerization	0.0210921	1	EVM0022139
GO:1904589	biological_process	regulation of protein import	0.0210921	1	EVM0022139
GO:0043122	biological_process	regulation of I-kappaB kinase/NF-kappaB signaling	0.0210921	1	EVM0022139
GO:1900180	biological_process	regulation of protein localization to nucleus	0.0210921	1	EVM0022139
GO:0044272	biological_process	sulfur compound biosynthetic process	0.0211732	2	EVM0004629;EVM0027549
GO:0071495	biological_process	cellular response to endogenous stimulus	0.0218061	5	EVM0027354;EVM0027549;EVM0011356;EVM0004629;EVM0023758
GO:0051213	molecular_function	dioxygenase activity	0.022807	2	EVM0023758;EVM0011356
GO:0000159	cellular_component	protein phosphatase type 2A complex	0.0240698	1	EVM0012161
GO:0046527	molecular_function	glucosyltransferase activity	0.0249591	3	EVM0020849;EVM0021173;EVM0025785
GO:0055067	biological_process	monovalent inorganic cation homeostasis	0.0256422	2	EVM0011834;EVM0014045
GO:0016310	biological_process	phosphorylation	0.026584	7	EVM0027549;EVM0022070;EVM0023299;EVM0005301;EVM0004629;EVM0012161;EVM0013591
GO:0000347	cellular_component	THO complex	0.0270385	1	EVM0022381
GO:0051291	biological_process	protein heterooligomerization	0.0270385	1	EVM0022139
GO:0046912	molecular_function	transferase activity, transferring acyl groups, acyl groups converted into alkyl on transfer	0.0270385	1	EVM0013466
GO:0010077	biological_process	maintenance of inflorescence meristem identity	0.0270385	1	EVM0022985
GO:0010930	biological_process	negative regulation of auxin mediated signaling pathway	0.0270385	1	EVM0022139
GO:0005686	cellular_component	U2 snRNP	0.0299986	1	EVM0016317
GO:0004806	molecular_function	triglyceride lipase activity	0.0299986	1	EVM0010693
GO:0008287	cellular_component	protein serine/threonine phosphatase complex	0.0299986	1	EVM0012161
GO:0019789	molecular_function	SUMO transferase activity	0.0299986	1	EVM0024926
GO:0009514	cellular_component	glyoxysome	0.0299986	1	EVM0013466
GO:1903293	cellular_component	phosphatase complex	0.0299986	1	EVM0012161
GO:0008194	molecular_function	UDP-glycosyltransferase activity	0.0301941	3	EVM0020849;EVM0021173;EVM0025785
GO:0030371	molecular_function	translation repressor activity	0.0329498	1	EVM0006223
GO:0009866	biological_process	induced systemic resistance, ethylene mediated signaling pathway	0.0329498	1	EVM0027354
GO:0017056	molecular_function	structural constituent of nuclear pore	0.0329498	1	EVM0022139
GO:0048581	biological_process	negative regulation of post-embryonic development	0.0356069	2	EVM0012161;EVM0006223
GO:0016740	molecular_function	transferase activity	0.0358837	12	EVM0012161;EVM0023299;EVM0027549;EVM0005301;EVM0021173;EVM0024926;EVM0013466;EVM0022070;EVM0025785;EVM0020849;EVM0004629;EVM0013591
GO:0045182	molecular_function	translation regulator activity	0.0358923	1	EVM0006223
GO:0051123	biological_process	RNA polymerase II preinitiation complex assembly	0.0358923	1	EVM0022221
GO:0046822	biological_process	regulation of nucleocytoplasmic transport	0.0388261	1	EVM0022139
GO:0004743	molecular_function	pyruvate kinase activity	0.0388261	1	EVM0023299
GO:1990641	biological_process	response to iron ion starvation	0.0388261	1	EVM0027354
GO:0016925	biological_process	protein sumoylation	0.0417512	1	EVM0024926
GO:0016772	molecular_function	transferase activity, transferring phosphorus-containing groups	0.0423898	7	EVM0013591;EVM0012161;EVM0004629;EVM0027549;EVM0005301;EVM0022070;EVM0023299
GO:0009739	biological_process	response to gibberellin	0.0439078	2	EVM0011356;EVM0023758
GO:1901607	biological_process	alpha-amino acid biosynthetic process	0.0439078	2	EVM0004629;EVM0027549
GO:0060688	biological_process	regulation of morphogenesis of a branching structure	0.0446676	1	EVM0010588
GO:2000032	biological_process	regulation of secondary shoot formation	0.0446676	1	EVM0010588
GO:1901615	biological_process	organic hydroxy compound metabolic process	0.0451985	3	EVM0020849;EVM0021173;EVM0025785
GO:0016114	biological_process	terpenoid biosynthetic process	0.0460861	2	EVM0023758;EVM0011356
GO:0003682	molecular_function	chromatin binding	0.0498037	2	EVM0022221;EVM0015899

## Sheet: Table S10
Table S10 GO enrichment of positively selected genes within C. yunnanensis
GO ID	Ontology	GO term	P value	Number of genes	Gene ID
GO:0033866	biological_process	nucleoside bisphosphate biosynthetic process	9.86309e-06	4	EVM0002396;EVM0015720;EVM0019112;EVM0010997
GO:0034033	biological_process	purine nucleoside bisphosphate biosynthetic process	9.86309e-06	4	EVM0015720;EVM0010997;EVM0019112;EVM0002396
GO:0034030	biological_process	ribonucleoside bisphosphate biosynthetic process	9.86309e-06	4	EVM0010997;EVM0019112;EVM0015720;EVM0002396
GO:0061062	biological_process	regulation of nematode larval development	0.000123953	2	EVM0007211;EVM0027440
GO:0055086	biological_process	nucleobase-containing small molecule metabolic process	0.000199158	11	EVM0002030;EVM0015720;EVM0013117;EVM0015061;EVM0019112;EVM0010917;EVM0002396;EVM0019662;EVM0023037;EVM0010997;EVM0009628
GO:0043565	molecular_function	sequence-specific DNA binding	0.000523417	15	EVM0026789;EVM0013230;EVM0027478;EVM0027440;EVM0007211;EVM0026089;EVM0027200;EVM0027075;EVM0003762;EVM0005802;EVM0026664;EVM0007489;EVM0021853;EVM0000789;EVM0024808
GO:0034032	biological_process	purine nucleoside bisphosphate metabolic process	0.000533287	4	EVM0002396;EVM0010997;EVM0015720;EVM0019112
GO:0033865	biological_process	nucleoside bisphosphate metabolic process	0.000533287	4	EVM0010997;EVM0019112;EVM0015720;EVM0002396
GO:0033875	biological_process	ribonucleoside bisphosphate metabolic process	0.000533287	4	EVM0010997;EVM0002396;EVM0019112;EVM0015720
GO:0008825	molecular_function	cyclopropane-fatty-acyl-phospholipid synthase activity	0.000732841	2	EVM0014183;EVM0016508
GO:0043123	biological_process	positive regulation of I-kappaB kinase/NF-kappaB signaling	0.000732841	2	EVM0017560;EVM0011255
GO:0070417	biological_process	cellular response to cold	0.000905874	4	EVM0004484;EVM0003596;EVM0003455;EVM0015394
GO:0048509	biological_process	regulation of meristem development	0.00113468	6	EVM0003596;EVM0026789;EVM0021470;EVM0024043;EVM0025389;EVM0026950
GO:0003700	molecular_function	DNA-binding transcription factor activity	0.00129138	22	EVM0027478;EVM0007489;EVM0003403;EVM0000789;EVM0016204;EVM0000320;EVM0006100;EVM0027075;EVM0025107;EVM0013230;EVM0026987;EVM0024808;EVM0026089;EVM0026789;EVM0021853;EVM0026664;EVM0003762;EVM0012763;EVM0002824;EVM0015061;EVM0005802;EVM0025389
GO:0072521	biological_process	purine-containing compound metabolic process	0.00140143	7	EVM0010997;EVM0015061;EVM0015720;EVM0019112;EVM0013117;EVM0002030;EVM0002396
GO:0071616	biological_process	acyl-CoA biosynthetic process	0.00180536	2	EVM0010997;EVM0015720
GO:0035384	biological_process	thioester biosynthetic process	0.00180536	2	EVM0015720;EVM0010997
GO:0050789	biological_process	regulation of biological process	0.00194008	60	EVM0000002;EVM0000051;EVM0022389;EVM0015201;EVM0000787;EVM0016204;EVM0023220;EVM0009421;EVM0003596;EVM0017560;EVM0015061;EVM0004339;EVM0024043;EVM0017672;EVM0007211;EVM0025389;EVM0015170;EVM0021470;EVM0002824;EVM0010753;EVM0016492;EVM0005590;EVM0007081;EVM0027354;EVM0013230;EVM0011783;EVM0003762;EVM0023037;EVM0000320;EVM0016452;EVM0026664;EVM0027200;EVM0007489;EVM0006602;EVM0026789;EVM0025558;EVM…
GO:0080090	biological_process	regulation of primary metabolic process	0.00244165	35	EVM0027478;EVM0017560;EVM0012763;EVM0011255;EVM0003403;EVM0026789;EVM0013230;EVM0025389;EVM0017672;EVM0026089;EVM0000789;EVM0013387;EVM0009421;EVM0000320;EVM0022389;EVM0016204;EVM0027200;EVM0000787;EVM0024808;EVM0007489;EVM0021853;EVM0003762;EVM0016452;EVM0026987;EVM0026664;EVM0002824;EVM0005802;EVM0010753;EVM0015061;EVM0006100;EVM0025107;EVM0015201;EVM0027075;EVM0023037;EVM0025558
GO:0010485	molecular_function	H4 histone acetyltransferase activity	0.00250901	2	EVM0002483;EVM0019941
GO:0043122	biological_process	regulation of I-kappaB kinase/NF-kappaB signaling	0.00250901	2	EVM0011255;EVM0017560
GO:1901657	biological_process	glycosyl compound metabolic process	0.00287104	6	EVM0002396;EVM0027440;EVM0013117;EVM0001303;EVM0027478;EVM0027354
GO:0030674	molecular_function	protein binding, bridging	0.00293971	3	EVM0015589;EVM0011055;EVM0023220
GO:0051171	biological_process	regulation of nitrogen compound metabolic process	0.00314624	34	EVM0027075;EVM0026664;EVM0022389;EVM0003403;EVM0007489;EVM0011255;EVM0025389;EVM0000320;EVM0005802;EVM0003762;EVM0000787;EVM0026789;EVM0013387;EVM0012763;EVM0021853;EVM0015201;EVM0006100;EVM0017560;EVM0025107;EVM0016204;EVM0027200;EVM0015061;EVM0026089;EVM0024808;EVM0000789;EVM0026987;EVM0016452;EVM0023037;EVM0002824;EVM0027478;EVM0009421;EVM0017672;EVM0013230;EVM0003596
GO:0071329	biological_process	cellular response to sucrose stimulus	0.0033209	2	EVM0002345;EVM0003596
GO:0071324	biological_process	cellular response to disaccharide stimulus	0.0033209	2	EVM0003596;EVM0002345
GO:0140110	molecular_function	transcription regulator activity	0.00339656	22	EVM0006100;EVM0016204;EVM0025107;EVM0012763;EVM0024808;EVM0002824;EVM0007489;EVM0015061;EVM0021853;EVM0000789;EVM0026987;EVM0026664;EVM0003762;EVM0003403;EVM0026089;EVM0027478;EVM0005802;EVM0000320;EVM0026789;EVM0013230;EVM0025389;EVM0027075
GO:2000112	biological_process	regulation of cellular macromolecule biosynthetic process	0.00369717	29	EVM0015061;EVM0003762;EVM0002824;EVM0022389;EVM0016204;EVM0027478;EVM0017560;EVM0000320;EVM0010753;EVM0027075;EVM0026089;EVM0025389;EVM0005802;EVM0000789;EVM0026789;EVM0003403;EVM0027200;EVM0013230;EVM0023037;EVM0026987;EVM0012763;EVM0026664;EVM0025107;EVM0024808;EVM0013387;EVM0006100;EVM0021853;EVM0007489;EVM0017672
GO:0019222	biological_process	regulation of metabolic process	0.00374874	39	EVM0000320;EVM0024808;EVM0022389;EVM0000787;EVM0025107;EVM0025389;EVM0026089;EVM0009421;EVM0012763;EVM0010753;EVM0027200;EVM0016204;EVM0026664;EVM0016452;EVM0021853;EVM0003596;EVM0006100;EVM0003403;EVM0016815;EVM0011255;EVM0013230;EVM0005802;EVM0002824;EVM0006048;EVM0023037;EVM0025558;EVM0012368;EVM0017560;EVM0013387;EVM0015061;EVM0007489;EVM0017672;EVM0027478;EVM0027075;EVM0026987;EVM0000789;EVM…
GO:1901135	biological_process	carbohydrate derivative metabolic process	0.00379334	12	EVM0010997;EVM0019662;EVM0002396;EVM0002345;EVM0027440;EVM0027478;EVM0001303;EVM0027354;EVM0019112;EVM0013117;EVM0015720;EVM0009628
GO:0060255	biological_process	regulation of macromolecule metabolic process	0.00414044	36	EVM0022389;EVM0016452;EVM0000787;EVM0010753;EVM0003762;EVM0013387;EVM0027478;EVM0023037;EVM0000789;EVM0026789;EVM0012763;EVM0025107;EVM0016204;EVM0002824;EVM0026987;EVM0000320;EVM0027200;EVM0005802;EVM0024808;EVM0021853;EVM0003403;EVM0015201;EVM0027075;EVM0013230;EVM0006100;EVM0017672;EVM0007489;EVM0011255;EVM0026664;EVM0017560;EVM0012368;EVM0006048;EVM0009421;EVM0015061;EVM0026089;EVM0025389
GO:0010556	biological_process	regulation of macromolecule biosynthetic process	0.00486166	29	EVM0006100;EVM0003403;EVM0017560;EVM0005802;EVM0027075;EVM0026089;EVM0015061;EVM0016204;EVM0002824;EVM0022389;EVM0013230;EVM0026789;EVM0024808;EVM0012763;EVM0003762;EVM0023037;EVM0013387;EVM0000789;EVM0010753;EVM0027478;EVM0025107;EVM0000320;EVM0026664;EVM0007489;EVM0025389;EVM0027200;EVM0021853;EVM0026987;EVM0017672
GO:0060090	molecular_function	molecular adaptor activity	0.0048799	3	EVM0023220;EVM0015589;EVM0011055
GO:0009250	biological_process	glucan biosynthetic process	0.00504238	4	EVM0002219;EVM0010753;EVM0021078;EVM0026119
GO:0031323	biological_process	regulation of cellular metabolic process	0.00545354	35	EVM0015061;EVM0025389;EVM0012763;EVM0027478;EVM0010753;EVM0000320;EVM0015201;EVM0026789;EVM0016204;EVM0026664;EVM0006100;EVM0003596;EVM0027075;EVM0009421;EVM0005802;EVM0002824;EVM0021853;EVM0016815;EVM0016452;EVM0011255;EVM0017672;EVM0026089;EVM0003403;EVM0013387;EVM0026987;EVM0007489;EVM0013230;EVM0000789;EVM0003762;EVM0017560;EVM0024808;EVM0027200;EVM0025107;EVM0023037;EVM0022389
GO:0050794	biological_process	regulation of cellular process	0.00550667	52	EVM0027075;EVM0025389;EVM0021411;EVM0027354;EVM0024808;EVM0013387;EVM0021781;EVM0026089;EVM0027440;EVM0007081;EVM0026950;EVM0012368;EVM0000789;EVM0021853;EVM0016204;EVM0026789;EVM0018575;EVM0023037;EVM0022389;EVM0015061;EVM0027478;EVM0003403;EVM0027200;EVM0013230;EVM0016452;EVM0015201;EVM0000051;EVM0026987;EVM0007211;EVM0006602;EVM0003762;EVM0012763;EVM0025107;EVM0026664;EVM0011783;EVM0016492;EVM…
GO:0006012	biological_process	galactose metabolic process	0.00638145	2	EVM0002219;EVM0021078
GO:0005978	biological_process	glycogen biosynthetic process	0.00638145	2	EVM0021078;EVM0002219
GO:0045168	biological_process	cell-cell signaling involved in cell fate commitment	0.00638145	2	EVM0021470;EVM0006874
GO:0006073	biological_process	cellular glucan metabolic process	0.00666289	5	EVM0010753;EVM0002219;EVM0026119;EVM0021078;EVM0002345
GO:0006355	biological_process	regulation of transcription, DNA-templated	0.00751657	26	EVM0013230;EVM0005802;EVM0017560;EVM0026789;EVM0015061;EVM0012763;EVM0000789;EVM0006100;EVM0025107;EVM0003403;EVM0027478;EVM0026987;EVM0022389;EVM0026664;EVM0007489;EVM0003762;EVM0016204;EVM0026089;EVM0021853;EVM0023037;EVM0027200;EVM0002824;EVM0025389;EVM0000320;EVM0024808;EVM0027075
GO:0009117	biological_process	nucleotide metabolic process	0.00753949	7	EVM0002030;EVM0019112;EVM0019662;EVM0010997;EVM0002396;EVM0015720;EVM0023037
GO:0030137	cellular_component	COPI-coated vesicle	0.00760196	2	EVM0009421;EVM0004909
GO:0031326	biological_process	regulation of cellular biosynthetic process	0.0078098	29	EVM0010753;EVM0013230;EVM0003403;EVM0026089;EVM0012763;EVM0026789;EVM0006100;EVM0016204;EVM0000789;EVM0003762;EVM0023037;EVM0025107;EVM0007489;EVM0015061;EVM0024808;EVM0000320;EVM0005802;EVM0002824;EVM0026664;EVM0022389;EVM0027478;EVM0027200;EVM0017560;EVM0027075;EVM0026987;EVM0017672;EVM0021853;EVM0013387;EVM0025389
GO:0006753	biological_process	nucleoside phosphate metabolic process	0.00793998	7	EVM0019662;EVM0010997;EVM0002396;EVM0002030;EVM0019112;EVM0023037;EVM0015720
GO:0044042	biological_process	glucan metabolic process	0.00806336	5	EVM0021078;EVM0002219;EVM0002345;EVM0026119;EVM0010753
GO:0048367	biological_process	shoot system development	0.00822582	14	EVM0000789;EVM0016204;EVM0026789;EVM0019314;EVM0015370;EVM0025107;EVM0025389;EVM0002396;EVM0007211;EVM0012368;EVM0024043;EVM0003596;EVM0013371;EVM0002492
GO:2001141	biological_process	regulation of RNA biosynthetic process	0.00912325	26	EVM0022389;EVM0024808;EVM0003762;EVM0026987;EVM0005802;EVM0016204;EVM0027478;EVM0012763;EVM0013230;EVM0017560;EVM0000789;EVM0023037;EVM0003403;EVM0021853;EVM0007489;EVM0026664;EVM0015061;EVM0026089;EVM0027075;EVM0025389;EVM0026789;EVM0000320;EVM0025107;EVM0002824;EVM0006100;EVM0027200
GO:1903506	biological_process	regulation of nucleic acid-templated transcription	0.00912325	26	EVM0000320;EVM0024808;EVM0017560;EVM0015061;EVM0002824;EVM0027075;EVM0026089;EVM0005802;EVM0000789;EVM0007489;EVM0012763;EVM0026664;EVM0026789;EVM0026987;EVM0003403;EVM0027200;EVM0025389;EVM0006100;EVM0027478;EVM0023037;EVM0021853;EVM0016204;EVM0025107;EVM0003762;EVM0022389;EVM0013230
GO:0065007	biological_process	biological regulation	0.00947061	63	EVM0027440;EVM0003596;EVM0015170;EVM0006602;EVM0011783;EVM0026664;EVM0003403;EVM0021781;EVM0027075;EVM0000002;EVM0027354;EVM0026987;EVM0002824;EVM0027478;EVM0025389;EVM0022389;EVM0003762;EVM0025107;EVM0024043;EVM0007489;EVM0021853;EVM0005802;EVM0021470;EVM0018575;EVM0002345;EVM0015061;EVM0000789;EVM0000787;EVM0026950;EVM0016815;EVM0026089;EVM0006048;EVM0013371;EVM0000320;EVM0026789;EVM0011255;EVM…
GO:0009889	biological_process	regulation of biosynthetic process	0.00950069	29	EVM0013230;EVM0000320;EVM0006100;EVM0017672;EVM0012763;EVM0017560;EVM0025389;EVM0027478;EVM0026987;EVM0002824;EVM0003403;EVM0022389;EVM0013387;EVM0021853;EVM0010753;EVM0024808;EVM0026789;EVM0003762;EVM0005802;EVM0027200;EVM0000789;EVM0023037;EVM0016204;EVM0027075;EVM0025107;EVM0007489;EVM0015061;EVM0026664;EVM0026089
GO:0019252	biological_process	starch biosynthetic process	0.0103296	2	EVM0010753;EVM0021078
GO:0090407	biological_process	organophosphate biosynthetic process	0.0104294	7	EVM0019112;EVM0011783;EVM0002030;EVM0012286;EVM0015720;EVM0002396;EVM0010997
GO:0005982	biological_process	starch metabolic process	0.0106728	3	EVM0021078;EVM0010753;EVM0002345
GO:0042588	cellular_component	zymogen granule	0.0111741	1	EVM0009421
GO:0010203	biological_process	response to very low fluence red light stimulus	0.0111741	1	EVM0017672
GO:0071431	biological_process	tRNA-containing ribonucleoprotein complex export from nucleus	0.0111741	1	EVM0015370
GO:0008093	molecular_function	cytoskeletal adaptor activity	0.0111741	1	EVM0023220
GO:0031956	molecular_function	medium-chain fatty acid-CoA ligase activity	0.0111741	1	EVM0015720
GO:0006409	biological_process	tRNA export from nucleus	0.0111741	1	EVM0015370
GO:1902576	biological_process	negative regulation of nuclear cell cycle DNA replication	0.0111741	1	EVM0027200
GO:0048821	biological_process	erythrocyte development	0.0111741	1	EVM0023220
GO:0031516	molecular_function	far-red light photoreceptor activity	0.0111741	1	EVM0017672
GO:0042589	cellular_component	zymogen granule membrane	0.0111741	1	EVM0009421
GO:0000140	molecular_function	acylglycerone-phosphate reductase activity	0.0111741	1	EVM0012286
GO:0015969	biological_process	guanosine tetraphosphate metabolic process	0.0111741	1	EVM0002396
GO:0070498	biological_process	interleukin-1-mediated signaling pathway	0.0111741	1	EVM0017560
GO:0034038	molecular_function	deoxyhypusine synthase activity	0.0111741	1	EVM0007545
GO:0032589	cellular_component	neuron projection membrane	0.0111741	1	EVM0023220
GO:0031938	biological_process	regulation of chromatin silencing at telomere	0.0111741	1	EVM0027200
GO:0030673	cellular_component	axolemma	0.0111741	1	EVM0023220
GO:0046949	biological_process	fatty-acyl-CoA biosynthetic process	0.0111741	1	EVM0015720
GO:0061515	biological_process	myeloid cell development	0.0111741	1	EVM0023220
GO:1902977	biological_process	mitotic DNA replication preinitiation complex assembly	0.0111741	1	EVM0027200
GO:0030943	molecular_function	mitochondrion targeting sequence binding	0.0111741	1	EVM0025558
GO:0070933	biological_process	histone H4 deacetylation	0.0111741	1	EVM0023037
GO:0071722	biological_process	detoxification of arsenic-containing substance	0.0111741	1	EVM0016689
GO:0015970	biological_process	guanosine tetraphosphate biosynthetic process	0.0111741	1	EVM0002396
GO:0034035	biological_process	purine ribonucleoside bisphosphate metabolic process	0.0111741	1	EVM0002396
GO:1903464	biological_process	negative regulation of mitotic cell cycle DNA replication	0.0111741	1	EVM0027200
GO:1903463	biological_process	regulation of mitotic cell cycle DNA replication	0.0111741	1	EVM0027200
GO:1902991	biological_process	regulation of amyloid precursor protein catabolic process	0.0111741	1	EVM0009421
GO:0034036	biological_process	purine ribonucleoside bisphosphate biosynthetic process	0.0111741	1	EVM0002396
GO:0072428	biological_process	signal transduction involved in intra-S DNA damage checkpoint	0.0111741	1	EVM0027200
GO:0009883	molecular_function	red or far-red light photoreceptor activity	0.0111741	1	EVM0017672
GO:0071528	biological_process	tRNA re-export from nucleus	0.0111741	1	EVM0015370
GO:0035964	biological_process	COPI-coated vesicle budding	0.0111741	1	EVM0009421
GO:1902003	biological_process	regulation of amyloid-beta formation	0.0111741	1	EVM0009421
GO:0071332	biological_process	cellular response to fructose stimulus	0.0111741	1	EVM0002345
GO:2001071	molecular_function	maltoheptaose binding	0.0111741	1	EVM0010753
GO:0009152	biological_process	purine ribonucleotide biosynthetic process	0.0112483	4	EVM0019112;EVM0002396;EVM0010997;EVM0015720
GO:0006164	biological_process	purine nucleotide biosynthetic process	0.0117478	4	EVM0002396;EVM0019112;EVM0010997;EVM0015720
GO:1901658	biological_process	glycosyl compound catabolic process	0.0118321	2	EVM0001303;EVM0013117
GO:0061733	molecular_function	peptide-lysine-N-acetyltransferase activity	0.0118321	2	EVM0002483;EVM0019941
GO:0072523	biological_process	purine-containing compound catabolic process	0.0118321	2	EVM0013117;EVM0015061
GO:0004402	molecular_function	histone acetyltransferase activity	0.0118321	2	EVM0002483;EVM0019941
GO:0046685	biological_process	response to arsenic-containing substance	0.0118321	2	EVM0016689;EVM0017672
GO:1901293	biological_process	nucleoside phosphate biosynthetic process	0.0118392	5	EVM0002030;EVM0010997;EVM0002396;EVM0015720;EVM0019112
GO:0009165	biological_process	nucleotide biosynthetic process	0.0118392	5	EVM0019112;EVM0002030;EVM0010997;EVM0015720;EVM0002396
GO:0005798	cellular_component	Golgi-associated vesicle	0.012158	3	EVM0009421;EVM0004909;EVM0025627
GO:0010468	biological_process	regulation of gene expression	0.0129344	30	EVM0026089;EVM0007489;EVM0026987;EVM0000320;EVM0003762;EVM0012368;EVM0003403;EVM0026664;EVM0002824;EVM0025107;EVM0024808;EVM0027200;EVM0022389;EVM0027075;EVM0015061;EVM0021853;EVM0006048;EVM0005802;EVM0013387;EVM0006100;EVM0012763;EVM0026789;EVM0017560;EVM0027478;EVM0000789;EVM0025389;EVM0016204;EVM0023037;EVM0017672;EVM0013230
GO:0034212	molecular_function	peptide N-acetyltransferase activity	0.0134243	2	EVM0002483;EVM0019941
GO:0072529	biological_process	pyrimidine-containing compound catabolic process	0.0134243	2	EVM0010917;EVM0013117
GO:0018193	biological_process	peptidyl-amino acid modification	0.0138159	8	EVM0016492;EVM0007545;EVM0018575;EVM0007081;EVM0003596;EVM0019941;EVM0002483;EVM0017395
GO:0044424	cellular_component	intracellular part	0.0138845	107	EVM0021853;EVM0000789;EVM0016815;EVM0014492;EVM0005802;EVM0010753;EVM0000002;EVM0015589;EVM0004396;EVM0015370;EVM0008204;EVM0002492;EVM0012720;EVM0013387;EVM0017540;EVM0017906;EVM0027200;EVM0019662;EVM0002345;EVM0023637;EVM0014546;EVM0019112;EVM0019941;EVM0006994;EVM0002483;EVM0026119;EVM0012368;EVM0025627;EVM0015720;EVM0002824;EVM0025978;EVM0026089;EVM0024043;EVM0018575;EVM0005921;EVM0000787;EVM…
GO:0006163	biological_process	purine nucleotide metabolic process	0.0138972	5	EVM0019112;EVM0010997;EVM0002396;EVM0002030;EVM0015720
GO:0046113	biological_process	nucleobase catabolic process	0.0151039	2	EVM0015061;EVM0010917
GO:0030659	cellular_component	cytoplasmic vesicle membrane	0.0154679	3	EVM0025627;EVM0004909;EVM0009421
GO:0072522	biological_process	purine-containing compound biosynthetic process	0.0156454	4	EVM0010997;EVM0019112;EVM0015720;EVM0002396
GO:0048366	biological_process	leaf development	0.0158014	8	EVM0007211;EVM0002492;EVM0013371;EVM0026789;EVM0019314;EVM0003596;EVM0000789;EVM0002396
GO:0005622	cellular_component	intracellular	0.0162906	107	EVM0009421;EVM0007545;EVM0011055;EVM0024043;EVM0003455;EVM0016508;EVM0002650;EVM0013230;EVM0026664;EVM0016180;EVM0009628;EVM0012763;EVM0006994;EVM0002333;EVM0006048;EVM0026950;EVM0002483;EVM0008264;EVM0000002;EVM0023637;EVM0015899;EVM0027570;EVM0027440;EVM0007489;EVM0016815;EVM0014689;EVM0017560;EVM0005921;EVM0015370;EVM0027075;EVM0025389;EVM0027200;EVM0002492;EVM0003596;EVM0025558;EVM0005590;EVM…
GO:0003677	molecular_function	DNA binding	0.0163849	17	EVM0000789;EVM0027478;EVM0027440;EVM0025389;EVM0005802;EVM0026789;EVM0026664;EVM0026089;EVM0007211;EVM0027075;EVM0021853;EVM0024808;EVM0013230;EVM0007489;EVM0023037;EVM0027200;EVM0003762
GO:0006139	biological_process	nucleobase-containing compound metabolic process	0.0165001	31	EVM0016317;EVM0010917;EVM0016254;EVM0015899;EVM0014546;EVM0015061;EVM0013230;EVM0002396;EVM0015589;EVM0010997;EVM0006048;EVM0014492;EVM0016821;EVM0012368;EVM0009628;EVM0008204;EVM0002030;EVM0027200;EVM0002681;EVM0002650;EVM0023037;EVM0019112;EVM0015720;EVM0016204;EVM0022483;EVM0020417;EVM0013117;EVM0017906;EVM0023637;EVM0026664;EVM0019662
GO:0031537	biological_process	regulation of anthocyanin metabolic process	0.0168688	2	EVM0016204;EVM0005802
GO:0042278	biological_process	purine nucleoside metabolic process	0.0168688	2	EVM0002396;EVM0013117
GO:0051252	biological_process	regulation of RNA metabolic process	0.0169916	26	EVM0025389;EVM0026089;EVM0024808;EVM0013230;EVM0015061;EVM0027075;EVM0017560;EVM0026664;EVM0006100;EVM0022389;EVM0007489;EVM0021853;EVM0027200;EVM0027478;EVM0016204;EVM0000320;EVM0025107;EVM0002824;EVM0005802;EVM0012763;EVM0003762;EVM0023037;EVM0026987;EVM0003403;EVM0026789;EVM0000789
GO:0019637	biological_process	organophosphate metabolic process	0.0177972	9	EVM0023037;EVM0019112;EVM0012286;EVM0002396;EVM0015720;EVM0010997;EVM0002030;EVM0019662;EVM0011783
GO:0005634	cellular_component	nucleus	0.0178892	45	EVM0015370;EVM0023037;EVM0013230;EVM0027440;EVM0002492;EVM0007211;EVM0014546;EVM0015899;EVM0007081;EVM0019941;EVM0002483;EVM0000789;EVM0002824;EVM0000320;EVM0016317;EVM0015170;EVM0024808;EVM0024043;EVM0009628;EVM0026089;EVM0000787;EVM0025978;EVM0027200;EVM0005802;EVM0021853;EVM0011055;EVM0027075;EVM0008204;EVM0007489;EVM0026664;EVM0025389;EVM0026789;EVM0017540;EVM0023220;EVM0020417;EVM0016492;EVM…
GO:0048827	biological_process	phyllome development	0.017934	10	EVM0013371;EVM0019314;EVM0003596;EVM0025107;EVM0002492;EVM0025389;EVM0000789;EVM0026789;EVM0002396;EVM0007211
GO:0012506	cellular_component	vesicle membrane	0.0192369	3	EVM0004909;EVM0009421;EVM0025627
GO:0009260	biological_process	ribonucleotide biosynthetic process	0.0195659	4	EVM0015720;EVM0019112;EVM0002396;EVM0010997
GO:0046390	biological_process	ribose phosphate biosynthetic process	0.0195659	4	EVM0019112;EVM0015720;EVM0010997;EVM0002396
GO:0030135	cellular_component	coated vesicle	0.0202514	3	EVM0004909;EVM0009421;EVM0025627
GO:0044431	cellular_component	Golgi apparatus part	0.0203814	8	EVM0012720;EVM0026119;EVM0025627;EVM0000002;EVM0016329;EVM0009421;EVM0025558;EVM0004909
GO:0006112	biological_process	energy reserve metabolic process	0.0206461	2	EVM0021078;EVM0002219
GO:0005977	biological_process	glycogen metabolic process	0.0206461	2	EVM0002219;EVM0021078
GO:0043596	cellular_component	nuclear replication fork	0.0206461	2	EVM0023037;EVM0027200
GO:0043967	biological_process	histone H4 acetylation	0.0206461	2	EVM0019941;EVM0002483
GO:0030258	biological_process	lipid modification	0.0209957	4	EVM0016508;EVM0011783;EVM0021432;EVM0014183
GO:0044454	cellular_component	nuclear chromosome part	0.0214809	5	EVM0002483;EVM0015899;EVM0023037;EVM0027200;EVM0019941
GO:0044281	biological_process	small molecule metabolic process	0.0215165	19	EVM0002396;EVM0021078;EVM0013371;EVM0023037;EVM0019662;EVM0015720;EVM0026950;EVM0002219;EVM0019112;EVM0002030;EVM0009628;EVM0010917;EVM0027440;EVM0010997;EVM0006994;EVM0013117;EVM0015061;EVM0027478;EVM0021432
GO:0003676	molecular_function	nucleic acid binding	0.0218731	30	EVM0026789;EVM0024808;EVM0000789;EVM0017672;EVM0016254;EVM0026089;EVM0008204;EVM0014546;EVM0014492;EVM0023037;EVM0027440;EVM0002681;EVM0005802;EVM0026664;EVM0027075;EVM0025389;EVM0016317;EVM0023637;EVM0016821;EVM0013387;EVM0007211;EVM0013230;EVM0017906;EVM0027478;EVM0015370;EVM0006048;EVM0003762;EVM0027200;EVM0007489;EVM0021853
GO:0006919	biological_process	activation of cysteine-type endopeptidase activity involved in apoptotic process	0.0222243	1	EVM0011255
GO:0046479	biological_process	glycosphingolipid catabolic process	0.0222243	1	EVM0001303
GO:0050263	molecular_function	ribosylpyrimidine nucleosidase activity	0.0222243	1	EVM0013117
GO:0051031	biological_process	tRNA transport	0.0222243	1	EVM0015370
GO:0006677	biological_process	glycosylceramide metabolic process	0.0222243	1	EVM0001303
GO:0030620	molecular_function	U2 snRNA binding	0.0222243	1	EVM0016821
GO:1902299	biological_process	pre-replicative complex assembly involved in cell cycle DNA replication	0.0222243	1	EVM0027200
GO:0002262	biological_process	myeloid cell homeostasis	0.0222243	1	EVM0023220
GO:0034101	biological_process	erythrocyte homeostasis	0.0222243	1	EVM0023220
GO:0097064	biological_process	ncRNA export from nucleus	0.0222243	1	EVM0015370
GO:0051012	biological_process	microtubule sliding	0.0222243	1	EVM0017056
GO:0006654	biological_process	phosphatidic acid biosynthetic process	0.0222243	1	EVM0012286
GO:0005656	cellular_component	nuclear pre-replicative complex	0.0222243	1	EVM0027200
GO:1990439	molecular_function	MAP kinase serine/threonine phosphatase activity	0.0222243	1	EVM0016452
GO:0005994	biological_process	melibiose metabolic process	0.0222243	1	EVM0001303
GO:0007254	biological_process	JNK cascade	0.0222243	1	EVM0017560
GO:0031534	biological_process	minus-end directed microtubule sliding	0.0222243	1	EVM0017056
GO:0003844	molecular_function	1,4-alpha-glucan branching enzyme activity	0.0222243	1	EVM0002345
GO:1902292	biological_process	cell cycle DNA replication initiation	0.0222243	1	EVM0027200
GO:0048461	biological_process	flower structural organization	0.0222243	1	EVM0025389
GO:0016303	molecular_function	1-phosphatidylinositol-3-kinase activity	0.0222243	1	EVM0011783
GO:0072585	molecular_function	xanthosine nucleotidase activity	0.0222243	1	EVM0013117
GO:0008330	molecular_function	protein tyrosine/threonine phosphatase activity	0.0222243	1	EVM0016452
GO:1902315	biological_process	nuclear cell cycle DNA replication initiation	0.0222243	1	EVM0027200
GO:0055122	biological_process	response to very low light intensity stimulus	0.0222243	1	EVM0017672
GO:0036387	cellular_component	pre-replicative complex	0.0222243	1	EVM0027200
GO:0048314	biological_process	embryo sac morphogenesis	0.0222243	1	EVM0015589
GO:0006598	biological_process	polyamine catabolic process	0.0222243	1	EVM0016180
GO:0045437	molecular_function	uridine nucleosidase activity	0.0222243	1	EVM0013117
GO:0030218	biological_process	erythrocyte differentiation	0.0222243	1	EVM0023220
GO:0006218	biological_process	uridine catabolic process	0.0222243	1	EVM0013117
GO:1902975	biological_process	mitotic DNA replication initiation	0.0222243	1	EVM0027200
GO:2001066	molecular_function	amylopectin binding	0.0222243	1	EVM0010753
GO:0030611	molecular_function	arsenate reductase activity	0.0222243	1	EVM0016689
GO:0016656	molecular_function	monodehydroascorbate reductase (NADH) activity	0.0222243	1	EVM0005590
GO:0008728	molecular_function	GTP diphosphokinase activity	0.0222243	1	EVM0002396
GO:0035004	molecular_function	phosphatidylinositol 3-kinase activity	0.0222243	1	EVM0011783
GO:0048459	biological_process	floral whorl structural organization	0.0222243	1	EVM0025389
GO:0030099	biological_process	myeloid cell differentiation	0.0222243	1	EVM0023220
GO:0046108	biological_process	uridine metabolic process	0.0222243	1	EVM0013117
GO:0003979	molecular_function	UDP-glucose 6-dehydrogenase activity	0.0222243	1	EVM0009628
GO:0047622	molecular_function	adenosine nucleosidase activity	0.0222243	1	EVM0013117
GO:0009039	molecular_function	urease activity	0.0222243	1	EVM0012106
GO:0070373	biological_process	negative regulation of ERK1 and ERK2 cascade	0.0222243	1	EVM0016452
GO:0046514	biological_process	ceramide catabolic process	0.0222243	1	EVM0001303
GO:0071522	molecular_function	ureidoglycine aminohydrolase activity	0.0222243	1	EVM0015061
GO:0080112	biological_process	seed growth	0.0222243	1	EVM0025389
GO:0070932	biological_process	histone H3 deacetylation	0.0222243	1	EVM0023037
GO:0004614	molecular_function	phosphoglucomutase activity	0.0222243	1	EVM0021078
GO:0008612	biological_process	peptidyl-lysine modification to peptidyl-hypusine	0.0222243	1	EVM0007545
GO:0005995	biological_process	melibiose catabolic process	0.0222243	1	EVM0001303
GO:0006065	biological_process	UDP-glucuronate biosynthetic process	0.0222243	1	EVM0009628
GO:0036388	biological_process	pre-replicative complex assembly	0.0222243	1	EVM0027200
GO:0046477	biological_process	glycosylceramide catabolic process	0.0222243	1	EVM0001303
GO:0045040	biological_process	protein insertion into mitochondrial outer membrane	0.0222243	1	EVM0025558
GO:0006267	biological_process	pre-replicative complex assembly involved in nuclear cell cycle DNA replication	0.0222243	1	EVM0027200
GO:0019377	biological_process	glycolipid catabolic process	0.0222243	1	EVM0001303
GO:1900087	biological_process	positive regulation of G1/S transition of mitotic cell cycle	0.0222243	1	EVM0027200
GO:0034757	biological_process	negative regulation of iron ion transport	0.0222243	1	EVM0003596
GO:0051403	biological_process	stress-activated MAPK cascade	0.0222243	1	EVM0017560
GO:0046592	molecular_function	polyamine oxidase activity	0.0222243	1	EVM0016180
GO:0004594	molecular_function	pantothenate kinase activity	0.0222243	1	EVM0019112
GO:0018026	biological_process	peptidyl-lysine monomethylation	0.0222243	1	EVM0017395
GO:0030667	cellular_component	secretory granule membrane	0.0222243	1	EVM0009421
GO:0033692	biological_process	cellular polysaccharide biosynthetic process	0.0224881	4	EVM0021078;EVM0010753;EVM0002219;EVM0026119
GO:0099402	biological_process	plant organ development	0.022933	16	EVM0002492;EVM0025107;EVM0027075;EVM0003596;EVM0000789;EVM0013371;EVM0002396;EVM0019314;EVM0002824;EVM0027440;EVM0026119;EVM0026089;EVM0012368;EVM0007211;EVM0025389;EVM0026789
GO:0042127	biological_process	regulation of cell population proliferation	0.0232581	4	EVM0017560;EVM0027478;EVM0007211;EVM0027440
GO:0044264	biological_process	cellular polysaccharide metabolic process	0.0232663	5	EVM0021078;EVM0002219;EVM0026119;EVM0002345;EVM0010753
GO:0006888	biological_process	endoplasmic reticulum to Golgi vesicle-mediated transport	0.0234691	3	EVM0004909;EVM0025627;EVM0023220
GO:0009653	biological_process	anatomical structure morphogenesis	0.0243313	16	EVM0020417;EVM0026119;EVM0004339;EVM0018575;EVM0015720;EVM0013371;EVM0026089;EVM0015589;EVM0025389;EVM0015370;EVM0000789;EVM0016452;EVM0026789;EVM0019314;EVM0012368;EVM0024043
GO:0019693	biological_process	ribose phosphate metabolic process	0.0245084	5	EVM0010997;EVM0002396;EVM0015720;EVM0019112;EVM0019662
GO:0008757	molecular_function	S-adenosylmethionine-dependent methyltransferase activity	0.0245084	5	EVM0014183;EVM0012720;EVM0005921;EVM0016508;EVM0017395
GO:0004712	molecular_function	protein serine/threonine/tyrosine kinase activity	0.0247401	2	EVM0018575;EVM0026950
GO:1902531	biological_process	regulation of intracellular signal transduction	0.0256634	4	EVM0026950;EVM0017560;EVM0016452;EVM0011255
GO:0071482	biological_process	cellular response to light stimulus	0.0273472	4	EVM0002345;EVM0005802;EVM0023037;EVM0017672
GO:0042579	cellular_component	microbody	0.0284885	5	EVM0000787;EVM0011783;EVM0005590;EVM0016180;EVM0011255
GO:0005777	cellular_component	peroxisome	0.0284885	5	EVM0016180;EVM0011783;EVM0000787;EVM0005590;EVM0011255
GO:0005811	cellular_component	lipid droplet	0.029135	2	EVM0012286;EVM0017560
GO:0009750	biological_process	response to fructose	0.029135	2	EVM0002345;EVM0026950
GO:0008080	molecular_function	N-acetyltransferase activity	0.029135	2	EVM0002483;EVM0019941
GO:0019219	biological_process	regulation of nucleobase-containing compound metabolic process	0.0291668	26	EVM0007489;EVM0022389;EVM0015061;EVM0021853;EVM0027478;EVM0006100;EVM0012763;EVM0024808;EVM0016204;EVM0027200;EVM0026664;EVM0025107;EVM0023037;EVM0026089;EVM0013230;EVM0017560;EVM0002824;EVM0000789;EVM0005802;EVM0000320;EVM0025389;EVM0003762;EVM0026789;EVM0003403;EVM0026987;EVM0027075
GO:0034654	biological_process	nucleobase-containing compound biosynthetic process	0.0293502	10	EVM0015720;EVM0002396;EVM0026664;EVM0020417;EVM0009628;EVM0013230;EVM0010997;EVM0019112;EVM0002030;EVM0008204
GO:0071281	biological_process	cellular response to iron ion	0.0294118	3	EVM0000942;EVM0026950;EVM0027354
GO:0000228	cellular_component	nuclear chromosome	0.0306237	5	EVM0027200;EVM0023037;EVM0019941;EVM0015899;EVM0002483
GO:0072593	biological_process	reactive oxygen species metabolic process	0.0306871	3	EVM0011783;EVM0000051;EVM0005590
GO:0016363	cellular_component	nuclear matrix	0.0314405	2	EVM0015370;EVM0023037
GO:0046398	biological_process	UDP-glucuronate metabolic process	0.0331518	1	EVM0009628
GO:0090440	molecular_function	abscisic acid transmembrane transporter activity	0.0331518	1	EVM0021781
GO:0030242	biological_process	autophagy of peroxisome	0.0331518	1	EVM0011783
GO:0034272	cellular_component	phosphatidylinositol 3-kinase complex, class III, type II	0.0331518	1	EVM0011783
GO:0044304	cellular_component	main axon	0.0331518	1	EVM0023220
GO:0010055	biological_process	atrichoblast differentiation	0.0331518	1	EVM0026089
GO:0009346	cellular_component	citrate lyase complex	0.0331518	1	EVM0010997
GO:0035090	biological_process	maintenance of apical/basal cell polarity	0.0331518	1	EVM0023220
GO:0045197	biological_process	establishment or maintenance of epithelial cell apical/basal polarity	0.0331518	1	EVM0023220
GO:0048457	biological_process	floral whorl morphogenesis	0.0331518	1	EVM0025389
GO:0034271	cellular_component	phosphatidylinositol 3-kinase complex, class III, type I	0.0331518	1	EVM0011783
GO:0031256	cellular_component	leading edge membrane	0.0331518	1	EVM0023220
GO:0006023	biological_process	aminoglycan biosynthetic process	0.0331518	1	EVM0009628
GO:0061245	biological_process	establishment or maintenance of bipolar cell polarity	0.0331518	1	EVM0023220
GO:0080190	biological_process	lateral growth	0.0331518	1	EVM0003596
GO:1902808	biological_process	positive regulation of cell cycle G1/S phase transition	0.0331518	1	EVM0027200
GO:0014731	cellular_component	spectrin-associated cytoskeleton	0.0331518	1	EVM0023220
GO:0045199	biological_process	maintenance of epithelial cell apical/basal polarity	0.0331518	1	EVM0023220
GO:0052793	molecular_function	pectin acetylesterase activity	0.0331518	1	EVM0010393
GO:0009590	biological_process	detection of gravity	0.0331518	1	EVM0021078
GO:0080117	biological_process	secondary growth	0.0331518	1	EVM0003596
GO:0060776	biological_process	simple leaf morphogenesis	0.0331518	1	EVM0019314
GO:0035970	biological_process	peptidyl-threonine dephosphorylation	0.0331518	1	EVM0016452
GO:0035088	biological_process	establishment or maintenance of apical/basal cell polarity	0.0331518	1	EVM0023220
GO:0048661	biological_process	positive regulation of smooth muscle cell proliferation	0.0331518	1	EVM0017560
GO:0047724	molecular_function	inosine nucleosidase activity	0.0331518	1	EVM0013117
GO:2001070	molecular_function	starch binding	0.0331518	1	EVM0010753
GO:0034756	biological_process	regulation of iron ion transport	0.0331518	1	EVM0003596
GO:0003878	molecular_function	ATP citrate synthase activity	0.0331518	1	EVM0010997
GO:0009884	molecular_function	cytokinin receptor activity	0.0331518	1	EVM0003596
GO:0033262	biological_process	regulation of nuclear cell cycle DNA replication	0.0331518	1	EVM0027200
GO:0006024	biological_process	glycosaminoglycan biosynthetic process	0.0331518	1	EVM0009628
GO:0003837	molecular_function	beta-ureidopropionase activity	0.0331518	1	EVM0010917
GO:0070372	biological_process	regulation of ERK1 and ERK2 cascade	0.0331518	1	EVM0016452
GO:0071347	biological_process	cellular response to interleukin-1	0.0331518	1	EVM0017560
GO:0071322	biological_process	cellular response to carbohydrate stimulus	0.0333237	3	EVM0026950;EVM0002345;EVM0003596
GO:0005802	cellular_component	trans-Golgi network	0.0342205	6	EVM0026119;EVM0025627;EVM0012720;EVM0000002;EVM0025558;EVM0016329
GO:0071478	biological_process	cellular response to radiation	0.034733	4	EVM0005802;EVM0017672;EVM0002345;EVM0023037
GO:0000271	biological_process	polysaccharide biosynthetic process	0.034733	4	EVM0021078;EVM0002219;EVM0026119;EVM0010753
GO:0005829	cellular_component	cytosol	0.035179	27	EVM0004339;EVM0013387;EVM0019112;EVM0013117;EVM0015201;EVM0014689;EVM0005921;EVM0027570;EVM0013230;EVM0019941;EVM0001211;EVM0019662;EVM0004909;EVM0012368;EVM0000051;EVM0010917;EVM0021078;EVM0016637;EVM0016508;EVM0002483;EVM0005590;EVM0027354;EVM0015370;EVM0010997;EVM0009628;EVM0014183;EVM0023220
GO:0048193	biological_process	Golgi vesicle transport	0.03573	4	EVM0025627;EVM0023220;EVM0004909;EVM0009421
GO:0010016	biological_process	shoot system morphogenesis	0.0359902	5	EVM0024043;EVM0025389;EVM0026789;EVM0000789;EVM0019314
GO:0035383	biological_process	thioester metabolic process	0.0362583	2	EVM0015720;EVM0010997
GO:0030660	cellular_component	Golgi-associated vesicle membrane	0.0362583	2	EVM0004909;EVM0025627
GO:0006637	biological_process	acyl-CoA metabolic process	0.0362583	2	EVM0010997;EVM0015720
GO:0009553	biological_process	embryo sac development	0.0367435	4	EVM0025389;EVM0007545;EVM0015899;EVM0015589
GO:0009409	biological_process	response to cold	0.0368986	8	EVM0021078;EVM0004396;EVM0004484;EVM0026987;EVM0003455;EVM0015170;EVM0015394;EVM0003596
GO:0034248	biological_process	regulation of cellular amide metabolic process	0.0377734	4	EVM0013387;EVM0009421;EVM0000789;EVM0017672
GO:0090701	biological_process	specification of plant organ identity	0.0387671	2	EVM0025389;EVM0012368
GO:0010093	biological_process	specification of floral organ identity	0.0387671	2	EVM0025389;EVM0012368
GO:0018205	biological_process	peptidyl-lysine modification	0.0388199	4	EVM0002483;EVM0019941;EVM0007545;EVM0017395
GO:0042737	biological_process	drug catabolic process	0.0389389	3	EVM0010917;EVM0015061;EVM0005590
GO:0048532	biological_process	anatomical structure arrangement	0.0389389	3	EVM0025389;EVM0015370;EVM0026789
GO:1901363	molecular_function	heterocyclic compound binding	0.0391681	33	EVM0016317;EVM0027478;EVM0008204;EVM0007489;EVM0024808;EVM0000789;EVM0021853;EVM0005802;EVM0026664;EVM0017672;EVM0002681;EVM0027075;EVM0023037;EVM0027200;EVM0026789;EVM0002030;EVM0026089;EVM0007211;EVM0025389;EVM0014492;EVM0017906;EVM0027440;EVM0003762;EVM0006048;EVM0004396;EVM0016821;EVM0013387;EVM0014546;EVM0007081;EVM0013230;EVM0016254;EVM0015370;EVM0023637
GO:0046483	biological_process	heterocycle metabolic process	0.0397809	32	EVM0010997;EVM0022483;EVM0016204;EVM0006048;EVM0023637;EVM0012368;EVM0009628;EVM0016254;EVM0019112;EVM0002030;EVM0015720;EVM0008204;EVM0016821;EVM0013230;EVM0026664;EVM0020417;EVM0014546;EVM0002396;EVM0002650;EVM0027200;EVM0014492;EVM0015061;EVM0015899;EVM0016317;EVM0015589;EVM0013117;EVM0002681;EVM0019662;EVM0017906;EVM0010917;EVM0023220;EVM0023037
GO:0008152	biological_process	metabolic process	0.0404759	80	EVM0019662;EVM0012106;EVM0023558;EVM0016452;EVM0002079;EVM0000787;EVM0013230;EVM0019314;EVM0019941;EVM0027440;EVM0010753;EVM0006602;EVM0007081;EVM0017672;EVM0010997;EVM0015589;EVM0005590;EVM0011055;EVM0002030;EVM0021432;EVM0007545;EVM0004396;EVM0002219;EVM0004339;EVM0016180;EVM0012286;EVM0021078;EVM0027478;EVM0008204;EVM0012368;EVM0026664;EVM0016821;EVM0026119;EVM0013371;EVM0009628;EVM0020417;EVM…
GO:0030133	cellular_component	transport vesicle	0.0413401	2	EVM0009421;EVM0025627
GO:0008168	molecular_function	methyltransferase activity	0.0419041	5	EVM0016508;EVM0012720;EVM0005921;EVM0017395;EVM0014183
GO:0009629	biological_process	response to gravity	0.0419157	3	EVM0021078;EVM0017672;EVM0017540
GO:0044262	biological_process	cellular carbohydrate metabolic process	0.0419615	6	EVM0002345;EVM0010753;EVM0001303;EVM0021078;EVM0002219;EVM0026119
GO:0034637	biological_process	cellular carbohydrate biosynthetic process	0.0420585	4	EVM0026119;EVM0021078;EVM0010753;EVM0002219
GO:0097159	molecular_function	organic cyclic compound binding	0.0430757	33	EVM0000789;EVM0023037;EVM0017672;EVM0023637;EVM0005802;EVM0002030;EVM0003762;EVM0007081;EVM0007489;EVM0026789;EVM0026089;EVM0027075;EVM0014492;EVM0027440;EVM0006048;EVM0013387;EVM0002681;EVM0017906;EVM0007211;EVM0004396;EVM0013230;EVM0008204;EVM0027200;EVM0021853;EVM0016254;EVM0015370;EVM0016821;EVM0025389;EVM0024808;EVM0016317;EVM0014546;EVM0027478;EVM0026664
GO:0010021	biological_process	amylopectin biosynthetic process	0.0439581	1	EVM0002345
GO:0048872	biological_process	homeostasis of number of cells	0.0439581	1	EVM0023220
GO:2000896	biological_process	amylopectin metabolic process	0.0439581	1	EVM0002345
GO:0004557	molecular_function	alpha-galactosidase activity	0.0439581	1	EVM0001303
GO:0000729	biological_process	DNA double-strand break processing	0.0439581	1	EVM0023037
GO:0071494	biological_process	cellular response to UV-C	0.0439581	1	EVM0023037
GO:0004473	molecular_function	malate dehydrogenase (decarboxylating) (NADP+) activity	0.0439581	1	EVM0019662
GO:0030203	biological_process	glycosaminoglycan metabolic process	0.0439581	1	EVM0009628
GO:0008477	molecular_function	purine nucleosidase activity	0.0439581	1	EVM0013117
GO:0030149	biological_process	sphingolipid catabolic process	0.0439581	1	EVM0001303
GO:0005536	molecular_function	glucose binding	0.0439581	1	EVM0002219
GO:0019388	biological_process	galactose catabolic process	0.0439581	1	EVM0021078
GO:0005793	cellular_component	endoplasmic reticulum-Golgi intermediate compartment	0.0439581	1	EVM0009421
GO:0016528	cellular_component	sarcoplasm	0.0439581	1	EVM0023220
GO:0042409	molecular_function	caffeoyl-CoA O-methyltransferase activity	0.0439581	1	EVM0005921
GO:0030011	biological_process	maintenance of cell polarity	0.0439581	1	EVM0023220
GO:0036092	biological_process	phosphatidylinositol-3-phosphate biosynthetic process	0.0439581	1	EVM0011783
GO:0070492	molecular_function	oligosaccharide binding	0.0439581	1	EVM0010753
GO:0071163	biological_process	DNA replication preinitiation complex assembly	0.0439581	1	EVM0027200
GO:0048280	biological_process	vesicle fusion with Golgi apparatus	0.0439581	1	EVM0025627
GO:0046135	biological_process	pyrimidine nucleoside catabolic process	0.0439581	1	EVM0013117
GO:0045903	biological_process	positive regulation of translational fidelity	0.0439581	1	EVM0013387
GO:0008893	molecular_function	guanosine-3',5'-bis(diphosphate) 3'-diphosphatase activity	0.0439581	1	EVM0002396
GO:0016529	cellular_component	sarcoplasmic reticulum	0.0439581	1	EVM0023220
GO:0010201	biological_process	response to continuous far red light stimulus by the high-irradiance response system	0.0439581	1	EVM0017672
GO:0042402	biological_process	cellular biogenic amine catabolic process	0.0439581	1	EVM0016180
GO:0016794	molecular_function	diphosphoric monoester hydrolase activity	0.0439581	1	EVM0002396
GO:0016297	molecular_function	acyl-[acyl-carrier-protein] hydrolase activity	0.0439581	1	EVM0006994
GO:0031573	biological_process	intra-S DNA damage checkpoint	0.0439581	1	EVM0027200
GO:0048660	biological_process	regulation of smooth muscle cell proliferation	0.0439581	1	EVM0017560
GO:0006687	biological_process	glycosphingolipid metabolic process	0.0439581	1	EVM0001303
GO:0010581	biological_process	regulation of starch biosynthetic process	0.0439581	1	EVM0010753
GO:0009310	biological_process	amine catabolic process	0.0439581	1	EVM0016180
GO:0046133	biological_process	pyrimidine ribonucleoside catabolic process	0.0439581	1	EVM0013117
GO:0000798	cellular_component	nuclear cohesin complex	0.0439581	1	EVM0015899
GO:0000727	biological_process	double-strand break repair via break-induced replication	0.0439581	1	EVM0027200
GO:0034285	biological_process	response to disaccharide	0.0450039	3	EVM0002345;EVM0026950;EVM0003596
GO:0009744	biological_process	response to sucrose	0.0450039	3	EVM0026950;EVM0003596;EVM0002345
GO:0005484	molecular_function	SNAP receptor activity	0.0466718	2	EVM0025627;EVM0019070
GO:0048580	biological_process	regulation of post-embryonic development	0.0468813	8	EVM0026950;EVM0003596;EVM0026987;EVM0027440;EVM0024043;EVM0010753;EVM0025389;EVM0007211
GO:0044237	biological_process	cellular metabolic process	0.0475265	71	EVM0016815;EVM0014492;EVM0026119;EVM0012368;EVM0017906;EVM0022483;EVM0008204;EVM0007081;EVM0016508;EVM0002219;EVM0019662;EVM0023037;EVM0010997;EVM0013117;EVM0019941;EVM0026664;EVM0016254;EVM0027478;EVM0016821;EVM0023637;EVM0002650;EVM0002345;EVM0026950;EVM0006048;EVM0002030;EVM0002396;EVM0005590;EVM0016492;EVM0014546;EVM0002681;EVM0011055;EVM0000787;EVM0011255;EVM0015720;EVM0006994;EVM0018575;EVM…
GO:0010039	biological_process	response to iron ion	0.0482022	3	EVM0027354;EVM0000942;EVM0026950
GO:0009150	biological_process	purine ribonucleotide metabolic process	0.0489815	4	EVM0015720;EVM0019112;EVM0002396;EVM0010997

[truncated: 4 more sheets: Table S11, Table 12, Table S13, Table S14]
